# Supplementary material for: Crystal structure of Rb6[B12O18(OH)6]·2H2O
Source: Acta Crystallogr E Crystallogr Commun. 2022 Sep 2;78(Pt 10):971–3. doi: 10.1107/S2056989022008611 (PMC9535828; doi:10.1107/S2056989022008611)
Supplement: Supplementary file 1 [file e-78-00971-sup1.cif]

##############################################################################
#                                                                            #
# This CIF contains the data in a paper accepted for publication in          #
# Acta Crystallographica Section E. It conforms to the requirements of       #
# Notes for Authors for Acta Crystallographica Section E, and has been       #
# peer reviewed under the auspices of the IUCr Commission on Journals.       #
#                                                                            #
# Full details of the Crystallographic Information File format               #
# are given in the paper "The Crystallographic Information File (CIF):       #
# a New Standard Archive File for Crystallography" by S. R. Hall, F. H.      #
# Allen and I. D. Brown [Acta Cryst. (1991), A47, 655-685].                  #
#                                                                            #
# The current version of the core CIF dictionary is obtainable from          #
# ftp://ftp.iucr.org/pub/cif_core.dic.                                       #
#                                                                            #
# Software is freely available for graphical display of the structure(s)     #
# in this CIF. For information consult the CIF software page                 #
# http://www.iucr.org/resources/cif/software.                                #
#                                                                            #
# This file may be used for bona fide research purposes within the           #
# scientific community so long as proper attribution is given to the journal # 
# article from which it was obtained.                                        #
#                                                                            #
##############################################################################
data_I
_audit_creation_method     'SHELXL-2018/3'
_chemical_name_systematic
;
hexarubidium hexahydroxydodecaborate dihydrate,
Rb~6~[B~12~O~18~(OH)~6~]\\cdot2H~2~O
;
_chemical_name_common     ?
_chemical_formula_moiety     '6(Rb -), B12 H6 O24 6-, 2(H2 O)'
_chemical_formula_sum     'B12 H10 O26 Rb6'
_chemical_formula_iupac     'Rb6 [B12 O18 (O H)6], 2H2 O'
_chemical_formula_weight     1068.62
_chemical_melting_point     ?
_space_group_crystal_system     orthorhombic
_space_group_name_H-M_alt     'P n n m'
_space_group_name_Hall     '-P 2 2n'
loop_
    _space_group_symop_operation_xyz
    'x, y, z'
    '-x, -y, z'
    '-x+1/2, y+1/2, -z+1/2'
    'x+1/2, -y+1/2, -z+1/2'
    '-x, -y, -z'
    'x, y, -z'
    'x-1/2, -y-1/2, z-1/2'
    '-x-1/2, y-1/2, z-1/2'
_cell_length_a     13.395(4)
_cell_length_b     9.251(2)
_cell_length_c     12.368(4)
_cell_angle_alpha     90
_cell_angle_beta     90
_cell_angle_gamma     90
_cell_volume     1532.7(7)
_cell_formula_units_Z     2
_cell_measurement_reflns_used     3469
_cell_measurement_theta_min     2.68
_cell_measurement_theta_max     26.09
_cell_measurement_temperature     296(2)
_exptl_crystal_description     block
_exptl_crystal_colour     colorless
_exptl_crystal_size_max     0.080
_exptl_crystal_size_mid     0.070
_exptl_crystal_size_min     0.070
_exptl_crystal_density_diffrn     2.316
_exptl_crystal_density_meas     ?
_exptl_crystal_density_method     'not measured'
_exptl_crystal_F_000     1000
_exptl_absorpt_coefficient_mu     9.595
_exptl_absorpt_correction_type     multi-scan
_exptl_absorpt_process_details
;
(SADABS; Krause <i>et al.</i>,  2015)
;
_exptl_absorpt_correction_T_min     0.452
_exptl_absorpt_correction_T_max     0.746
_diffrn_ambient_temperature     296(2)
_diffrn_source     'fine-focus sealed tube'
_diffrn_radiation_type     MoK\a
_diffrn_radiation_wavelength     0.71073
_diffrn_measurement_device_type     'Bruker APEXII CCD'
_diffrn_measurement_method     '\f and \w scans'
_diffrn_detector_area_resol_mean     ?
_diffrn_reflns_number     17510
_diffrn_reflns_av_R_equivalents     0.0571
_diffrn_reflns_av_unetI/netI     0.0339
_diffrn_reflns_theta_min     2.241
_diffrn_reflns_theta_max     28.283
_diffrn_reflns_theta_full     25.242
_diffrn_measured_fraction_theta_max     0.992
_diffrn_measured_fraction_theta_full     0.999
_diffrn_reflns_limit_h_min     -17
_diffrn_reflns_limit_h_max     17
_diffrn_reflns_limit_k_min     -12
_diffrn_reflns_limit_k_max     12
_diffrn_reflns_limit_l_min     -16
_diffrn_reflns_limit_l_max     16
_refine_special_details     ?
_reflns_number_total     1980
_reflns_number_gt     1523
_reflns_threshold_expression     'I > 2\s(I)'
_refine_ls_structure_factor_coef     Fsqd
_refine_ls_matrix_type     full
_refine_ls_R_factor_all     0.0785
_refine_ls_R_factor_gt     0.0606
_refine_ls_wR_factor_gt     0.1637
_refine_ls_wR_factor_ref     0.1732
_refine_ls_goodness_of_fit_ref     1.070
_refine_ls_restrained_S_all     1.070
_refine_ls_number_reflns     1980
_refine_ls_number_parameters     110
_refine_ls_number_restraints     0
_refine_ls_hydrogen_treatment     constr
_refine_ls_weighting_scheme     calc
_refine_ls_weighting_details
              'w=1/[\s^2^(Fo^2^)+(0.0825P)^2^+9.4675P] where P=(Fo^2^+2Fc^2^)/3'
_atom_sites_solution_hydrogens     difmap
_atom_sites_solution_primary     ?
_atom_sites_solution_secondary     ?
_refine_ls_shift/su_max     0.000
_refine_ls_shift/su_mean     0.000
_refine_diff_density_max     1.569
_refine_diff_density_min     -1.158
_refine_ls_extinction_method     none
_refine_ls_extinction_coef     .
loop_
    _atom_type_symbol
    _atom_type_description
    _atom_type_scat_dispersion_real
    _atom_type_scat_dispersion_imag
    _atom_type_scat_source
    'H' 'H' 0.0000 0.0000
                         'International Tables Vol C Tables 4.2.6.8 and 6.1.1.4'
    'B' 'B' 0.0013 0.0007
                         'International Tables Vol C Tables 4.2.6.8 and 6.1.1.4'
    'O' 'O' 0.0106 0.0060
                         'International Tables Vol C Tables 4.2.6.8 and 6.1.1.4'
    'Rb' 'Rb' -0.9393 2.9676
                         'International Tables Vol C Tables 4.2.6.8 and 6.1.1.4'
_computing_data_collection
;
APEX2 (Bruker, 2014)
;
_computing_cell_refinement
;
SAINT (Bruker, 2014)
;
_computing_data_reduction
;
SAINT (Bruker, 2014)
;
_computing_structure_solution
;
<i>SHELXT2018/3</i>  (Sheldrick, 2015<i>a</i>)
;
_computing_structure_refinement
;
<i>SHELXL2018/3</i>  (Sheldrick, 2015<i>b</i>)
;
_computing_molecular_graphics
;
SHELXTL (Sheldrick, 2008)
;
_computing_publication_material
;
SHELXTL (Sheldrick, 2008)
;
loop_
    _atom_site_type_symbol
    _atom_site_label
    _atom_site_fract_x
    _atom_site_fract_y
    _atom_site_fract_z
    _atom_site_U_iso_or_equiv
    _atom_site_adp_type
    _atom_site_calc_flag
    _atom_site_occupancy
    _atom_site_disorder_assembly
    _atom_site_disorder_group
    Rb Rb1 1.000000 1.000000 0.500000 0.0418(4) Uani d 1 . .
    Rb Rb2 1.000000 0.500000 1.000000 0.0529(5) Uani d 1 . .
    Rb Rb3 0.74535(5) 1.03106(9) 0.73060(7) 0.0489(3) Uani d 1 . .
    O O1 1.0385(4) 0.6325(4) 0.6768(4) 0.0397(12) Uani d 1 . .
    H H1 1.089080 0.687977 0.643718 0.048 Uiso d 1 . .
    O O2 0.9347(3) 0.7048(4) 0.8193(3) 0.0191(8) Uani d 1 . .
    O O3 1.0311(3) 0.8776(4) 0.7204(3) 0.0203(8) Uani d 1 . .
    O O4 0.9428(4) 0.7903(6) 1.000000 0.0204(11) Uani d 1 . .
    O O5 0.7857(3) 0.7944(4) 0.9032(3) 0.0194(8) Uani d 1 . .
    O O6 0.6357(4) 0.7801(7) 1.000000 0.0270(13) Uani d 1 . .
    H H6 0.599457 0.797673 0.948224 0.032 Uiso d 0.5 . .
    O O7 0.9137(3) 0.9603(4) 0.8563(3) 0.0224(8) Uani d 1 . .
    O O8 0.4074(4) 0.3941(5) 0.500000 0.0144(9) Uani d 1 . .
    H H8A 0.401585 0.483846 0.486660 0.017 Uiso d 0.5 . .
    H H8B 0.456785 0.383526 0.542470 0.017 Uiso d 0.5 . .
    B B1 0.9999(4) 0.7413(6) 0.7399(4) 0.0193(11) Uani d 1 . .
    B B2 1.000000 1.000000 0.7919(6) 0.0127(14) Uani d 1 . .
    B B3 0.8956(4) 0.8163(6) 0.8960(4) 0.0114(10) Uani d 1 . .
    B B4 0.7386(6) 0.7897(9) 1.000000 0.0176(15) Uani d 1 . .
loop_
    _atom_site_aniso_label
    _atom_site_aniso_U_11
    _atom_site_aniso_U_22
    _atom_site_aniso_U_33
    _atom_site_aniso_U_12
    _atom_site_aniso_U_13
    _atom_site_aniso_U_23
    Rb1 0.0586(9) 0.0472(8) 0.0196(6) 0.0159(6) 0.000 0.000
    Rb2 0.0971(13) 0.0268(6) 0.0348(7) 0.0271(7) 0.000 0.000
    Rb3 0.0324(4) 0.0516(5) 0.0628(5) 0.0101(3) -0.0090(3) 0.0248(4)
    O1 0.059(3) 0.0192(19) 0.041(3) -0.011(2) 0.036(2) -0.0119(18)
    O2 0.0257(18) 0.0140(16) 0.0175(18) -0.0067(14) 0.0084(15) -0.0047(13)
    O3 0.0296(18) 0.0153(16) 0.0158(17) -0.0080(15) 0.0094(15) -0.0048(14)
    O4 0.010(2) 0.036(3) 0.015(2) 0.007(2) 0.000 0.000
    O5 0.0110(15) 0.036(2) 0.0117(16) -0.0044(15) -0.0006(13) -0.0003(14)
    O6 0.013(2) 0.052(4) 0.016(2) -0.004(2) 0.000 0.000
    O7 0.0223(19) 0.0154(17) 0.029(2) 0.0031(14) 0.0108(16) 0.0055(15)
    O8 0.017(2) 0.012(2) 0.013(2) 0.0099(18) 0.000 0.000
    B1 0.025(3) 0.018(3) 0.014(2) -0.007(2) 0.004(2) -0.007(2)
    B2 0.016(3) 0.015(3) 0.006(3) 0.002(3) 0.000 0.000
    B3 0.008(2) 0.014(2) 0.012(2) -0.0031(18) -0.0010(18) -0.0018(19)
    B4 0.013(4) 0.024(4) 0.016(4) -0.004(3) 0.000 0.000
_geom_special_details
;
 All esds (except the esd in the dihedral angle between two l.s. planes)
 are estimated using the full covariance matrix.  The cell esds are taken
 into account individually in the estimation of esds in distances, angles
 and torsion angles; correlations between esds in cell parameters are only
 used when they are defined by crystal symmetry.  An approximate (isotropic)
 treatment of cell esds is used for estimating esds involving l.s. planes.
;
loop_
    _geom_bond_atom_site_label_1
    _geom_bond_atom_site_label_2
    _geom_bond_site_symmetry_2
    _geom_bond_distance
    _geom_bond_publ_flag
    Rb1 O3 . 2.980(4) ?
    Rb1 O3 6_556 2.980(4) ?
    Rb1 O3 2_775 2.980(4) ?
    Rb1 O3 5_776 2.980(4) ?
    Rb1 O6 7_675 3.166(6) ?
    Rb1 O6 3_656 3.166(6) ?
    Rb1 B2 5_776 3.610(7) ?
    Rb1 B2 . 3.610(7) ?
    Rb1 Rb3 . 4.4556(12) ?
    Rb1 Rb3 6_556 4.4556(12) ?
    Rb1 Rb3 2_775 4.4556(12) ?
    Rb1 Rb3 5_776 4.4556(12) ?
    Rb2 O4 5_767 2.793(5) ?
    Rb2 O4 . 2.793(5) ?
    Rb2 O2 6_557 3.058(4) ?
    Rb2 O2 2_765 3.058(4) ?
    Rb2 O2 5_767 3.058(4) ?
    Rb2 O2 . 3.058(4) ?
    Rb2 B3 . 3.488(5) ?
    Rb2 B3 6_557 3.488(5) ?
    Rb2 B3 2_765 3.488(5) ?
    Rb2 B3 5_767 3.488(5) ?
    Rb2 Rb3 7_676 4.3609(11) ?
    Rb2 Rb3 3_646 4.3609(11) ?
    Rb3 O7 . 2.816(4) ?
    Rb3 O2 3_656 2.963(4) ?
    Rb3 O5 3_656 2.974(4) ?
    Rb3 O5 . 3.105(4) ?
    Rb3 O3 2_775 3.114(4) ?
    Rb3 O1 4_466 3.359(5) ?
    Rb3 B3 . 3.491(5) ?
    Rb3 B2 . 3.5061(19) ?
    Rb3 B3 3_656 3.603(5) ?
    Rb3 B4 3_656 3.729(5) ?
    O1 B1 . 1.374(7) ?
    O1 H1 . 0.9433 ?
    O2 B1 . 1.357(6) ?
    O2 B3 . 1.495(6) ?
    O3 B1 . 1.350(7) ?
    O3 B2 . 1.496(5) ?
    O4 B3 6_557 1.453(5) ?
    O4 B3 . 1.453(5) ?
    O5 B4 . 1.354(5) ?
    O5 B3 . 1.490(6) ?
    O6 B4 . 1.381(9) ?
    O6 H6 . 0.8200 ?
    O6 H6 6_557 0.8200 ?
    O7 B3 . 1.441(6) ?
    O7 B2 . 1.452(5) ?
    O8 H8A . 0.8500 ?
    O8 H8B . 0.8500 ?
    O8 H8A 6_556 0.8500 ?
    O8 H8B 6_556 0.8500 ?
loop_
    _geom_angle_atom_site_label_1
    _geom_angle_atom_site_label_2
    _geom_angle_atom_site_label_3
    _geom_angle_site_symmetry_1
    _geom_angle_site_symmetry_3
    _geom_angle
    _geom_angle_publ_flag
    O3 Rb1 O3 . 6_556 132.24(13) ?
    O3 Rb1 O3 . 2_775 47.76(13) ?
    O3 Rb1 O3 6_556 2_775 180.00(5) ?
    O3 Rb1 O3 . 5_776 180.0 ?
    O3 Rb1 O3 6_556 5_776 47.76(13) ?
    O3 Rb1 O3 2_775 5_776 132.24(13) ?
    O3 Rb1 O6 . 7_675 66.97(7) ?
    O3 Rb1 O6 6_556 7_675 66.97(7) ?
    O3 Rb1 O6 2_775 7_675 113.03(7) ?
    O3 Rb1 O6 5_776 7_675 113.03(7) ?
    O3 Rb1 O6 . 3_656 113.03(7) ?
    O3 Rb1 O6 6_556 3_656 113.03(7) ?
    O3 Rb1 O6 2_775 3_656 66.97(7) ?
    O3 Rb1 O6 5_776 3_656 66.97(7) ?
    O6 Rb1 O6 7_675 3_656 180.0 ?
    O3 Rb1 B2 . 5_776 156.12(7) ?
    O3 Rb1 B2 6_556 5_776 23.88(7) ?
    O3 Rb1 B2 2_775 5_776 156.12(7) ?
    O3 Rb1 B2 5_776 5_776 23.88(7) ?
    O6 Rb1 B2 7_675 5_776 90.0 ?
    O6 Rb1 B2 3_656 5_776 90.0 ?
    O3 Rb1 B2 . . 23.88(7) ?
    O3 Rb1 B2 6_556 . 156.12(7) ?
    O3 Rb1 B2 2_775 . 23.88(7) ?
    O3 Rb1 B2 5_776 . 156.12(7) ?
    O6 Rb1 B2 7_675 . 90.0 ?
    O6 Rb1 B2 3_656 . 90.0 ?
    B2 Rb1 B2 5_776 . 180.0 ?
    O3 Rb1 Rb3 . . 63.01(7) ?
    O3 Rb1 Rb3 6_556 . 135.79(7) ?
    O3 Rb1 Rb3 2_775 . 44.21(7) ?
    O3 Rb1 Rb3 5_776 . 116.99(7) ?
    O6 Rb1 Rb3 7_675 . 119.50(7) ?
    O6 Rb1 Rb3 3_656 . 60.50(7) ?
    B2 Rb1 Rb3 5_776 . 129.799(15) ?
    B2 Rb1 Rb3 . . 50.201(15) ?
    O3 Rb1 Rb3 . 6_556 135.79(7) ?
    O3 Rb1 Rb3 6_556 6_556 63.01(7) ?
    O3 Rb1 Rb3 2_775 6_556 116.99(7) ?
    O3 Rb1 Rb3 5_776 6_556 44.21(7) ?
    O6 Rb1 Rb3 7_675 6_556 119.50(7) ?
    O6 Rb1 Rb3 3_656 6_556 60.50(7) ?
    B2 Rb1 Rb3 5_776 6_556 50.202(15) ?
    B2 Rb1 Rb3 . 6_556 129.798(15) ?
    Rb3 Rb1 Rb3 . 6_556 79.60(3) ?
    O3 Rb1 Rb3 . 2_775 44.21(7) ?
    O3 Rb1 Rb3 6_556 2_775 116.99(7) ?
    O3 Rb1 Rb3 2_775 2_775 63.01(7) ?
    O3 Rb1 Rb3 5_776 2_775 135.79(7) ?
    O6 Rb1 Rb3 7_675 2_775 60.50(7) ?
    O6 Rb1 Rb3 3_656 2_775 119.50(7) ?
    B2 Rb1 Rb3 5_776 2_775 129.798(14) ?
    B2 Rb1 Rb3 . 2_775 50.202(14) ?
    Rb3 Rb1 Rb3 . 2_775 100.40(3) ?
    Rb3 Rb1 Rb3 6_556 2_775 180.0 ?
    O3 Rb1 Rb3 . 5_776 116.99(7) ?
    O3 Rb1 Rb3 6_556 5_776 44.21(7) ?
    O3 Rb1 Rb3 2_775 5_776 135.79(7) ?
    O3 Rb1 Rb3 5_776 5_776 63.01(7) ?
    O6 Rb1 Rb3 7_675 5_776 60.50(7) ?
    O6 Rb1 Rb3 3_656 5_776 119.50(7) ?
    B2 Rb1 Rb3 5_776 5_776 50.202(14) ?
    B2 Rb1 Rb3 . 5_776 129.798(14) ?
    Rb3 Rb1 Rb3 . 5_776 180.0 ?
    Rb3 Rb1 Rb3 6_556 5_776 100.40(3) ?
    Rb3 Rb1 Rb3 2_775 5_776 79.60(3) ?
    O4 Rb2 O4 5_767 . 180.0 ?
    O4 Rb2 O2 5_767 6_557 132.41(6) ?
    O4 Rb2 O2 . 6_557 47.59(6) ?
    O4 Rb2 O2 5_767 2_765 47.59(6) ?
    O4 Rb2 O2 . 2_765 132.41(6) ?
    O2 Rb2 O2 6_557 2_765 180.0 ?
    O4 Rb2 O2 5_767 5_767 47.59(6) ?
    O4 Rb2 O2 . 5_767 132.41(6) ?
    O2 Rb2 O2 6_557 5_767 86.08(13) ?
    O2 Rb2 O2 2_765 5_767 93.92(13) ?
    O4 Rb2 O2 5_767 . 132.41(6) ?
    O4 Rb2 O2 . . 47.59(6) ?
    O2 Rb2 O2 6_557 . 93.92(13) ?
    O2 Rb2 O2 2_765 . 86.08(13) ?
    O2 Rb2 O2 5_767 . 180.0 ?
    O4 Rb2 B3 5_767 . 156.42(9) ?
    O4 Rb2 B3 . . 23.58(9) ?
    O2 Rb2 B3 6_557 . 68.60(11) ?
    O2 Rb2 B3 2_765 . 111.40(11) ?
    O2 Rb2 B3 5_767 . 154.67(10) ?
    O2 Rb2 B3 . . 25.33(10) ?
    O4 Rb2 B3 5_767 6_557 156.42(9) ?
    O4 Rb2 B3 . 6_557 23.58(9) ?
    O2 Rb2 B3 6_557 6_557 25.33(10) ?
    O2 Rb2 B3 2_765 6_557 154.67(10) ?
    O2 Rb2 B3 5_767 6_557 111.40(11) ?
    O2 Rb2 B3 . 6_557 68.60(11) ?
    B3 Rb2 B3 . 6_557 43.27(17) ?
    O4 Rb2 B3 5_767 2_765 23.58(9) ?
    O4 Rb2 B3 . 2_765 156.42(9) ?
    O2 Rb2 B3 6_557 2_765 154.67(10) ?
    O2 Rb2 B3 2_765 2_765 25.33(10) ?
    O2 Rb2 B3 5_767 2_765 68.60(11) ?
    O2 Rb2 B3 . 2_765 111.40(11) ?
    B3 Rb2 B3 . 2_765 136.73(17) ?
    B3 Rb2 B3 6_557 2_765 180.0 ?
    O4 Rb2 B3 5_767 5_767 23.58(9) ?
    O4 Rb2 B3 . 5_767 156.42(9) ?
    O2 Rb2 B3 6_557 5_767 111.40(11) ?
    O2 Rb2 B3 2_765 5_767 68.60(11) ?
    O2 Rb2 B3 5_767 5_767 25.33(10) ?
    O2 Rb2 B3 . 5_767 154.67(10) ?
    B3 Rb2 B3 . 5_767 180.00(9) ?
    B3 Rb2 B3 6_557 5_767 136.73(17) ?
    B3 Rb2 B3 2_765 5_767 43.27(17) ?
    O4 Rb2 Rb3 5_767 7_676 74.33(8) ?
    O4 Rb2 Rb3 . 7_676 105.67(8) ?
    O2 Rb2 Rb3 6_557 7_676 77.20(7) ?
    O2 Rb2 Rb3 2_765 7_676 102.80(7) ?
    O2 Rb2 Rb3 5_767 7_676 42.74(7) ?
    O2 Rb2 Rb3 . 7_676 137.26(7) ?
    B3 Rb2 Rb3 . 7_676 126.76(8) ?
    B3 Rb2 Rb3 6_557 7_676 96.67(8) ?
    B3 Rb2 Rb3 2_765 7_676 83.33(8) ?
    B3 Rb2 Rb3 5_767 7_676 53.24(8) ?
    O4 Rb2 Rb3 5_767 3_646 105.67(8) ?
    O4 Rb2 Rb3 . 3_646 74.33(8) ?
    O2 Rb2 Rb3 6_557 3_646 102.80(7) ?
    O2 Rb2 Rb3 2_765 3_646 77.20(7) ?
    O2 Rb2 Rb3 5_767 3_646 137.26(7) ?
    O2 Rb2 Rb3 . 3_646 42.74(7) ?
    B3 Rb2 Rb3 . 3_646 53.24(8) ?
    B3 Rb2 Rb3 6_557 3_646 83.33(8) ?
    B3 Rb2 Rb3 2_765 3_646 96.67(8) ?
    B3 Rb2 Rb3 5_767 3_646 126.76(8) ?
    Rb3 Rb2 Rb3 7_676 3_646 180.0 ?
    O7 Rb3 O2 . 3_656 153.22(11) ?
    O7 Rb3 O5 . 3_656 127.55(10) ?
    O2 Rb3 O5 3_656 3_656 47.64(10) ?
    O7 Rb3 O5 . . 46.94(10) ?
    O2 Rb3 O5 3_656 . 131.85(10) ?
    O5 Rb3 O5 3_656 . 169.84(10) ?
    O7 Rb3 O3 . 2_775 46.81(9) ?
    O2 Rb3 O3 3_656 2_775 128.83(9) ?
    O5 Rb3 O3 3_656 2_775 83.65(10) ?
    O5 Rb3 O3 . 2_775 92.98(9) ?
    O7 Rb3 O1 . 4_466 111.56(10) ?
    O2 Rb3 O1 3_656 4_466 69.14(10) ?
    O5 Rb3 O1 3_656 4_466 116.34(10) ?
    O5 Rb3 O1 . 4_466 65.88(10) ?
    O3 Rb3 O1 2_775 4_466 158.35(10) ?
    O7 Rb3 B3 . . 23.42(11) ?
    O2 Rb3 B3 3_656 . 154.19(11) ?
    O5 Rb3 B3 3_656 . 150.79(11) ?
    O5 Rb3 B3 . . 25.25(10) ?
    O3 Rb3 B3 2_775 . 67.90(10) ?
    O1 Rb3 B3 4_466 . 91.11(11) ?
    O7 Rb3 B2 . . 23.45(12) ?
    O2 Rb3 B2 3_656 . 151.80(8) ?
    O5 Rb3 B2 3_656 . 108.86(9) ?
    O5 Rb3 B2 . . 67.94(10) ?
    O3 Rb3 B2 2_775 . 25.24(9) ?
    O1 Rb3 B2 4_466 . 133.79(11) ?
    B3 Rb3 B2 . . 42.74(11) ?
    O7 Rb3 B3 . 3_656 146.09(12) ?
    O2 Rb3 B3 3_656 3_656 23.88(10) ?
    O5 Rb3 B3 3_656 3_656 23.81(10) ?
    O5 Rb3 B3 . 3_656 155.00(10) ?
    O3 Rb3 B3 2_775 3_656 106.72(10) ?
    O1 Rb3 B3 4_466 3_656 92.62(11) ?
    B3 Rb3 B3 . 3_656 166.87(12) ?
    B2 Rb3 B3 . 3_656 131.60(10) ?
    O7 Rb3 B4 . 3_656 121.68(14) ?
    O2 Rb3 B4 3_656 3_656 62.59(13) ?
    O5 Rb3 B4 3_656 3_656 19.43(12) ?
    O5 Rb3 B4 . 3_656 165.50(14) ?
    O3 Rb3 B4 2_775 3_656 74.88(13) ?
    O1 Rb3 B4 4_466 3_656 126.70(14) ?
    B3 Rb3 B4 . 3_656 141.27(14) ?
    B2 Rb3 B4 . 3_656 99.31(15) ?
    B3 Rb3 B4 3_656 3_656 39.47(14) ?
    O7 Rb3 Rb2 . 3_656 161.66(8) ?
    O2 Rb3 Rb2 3_656 3_656 44.45(7) ?
    O5 Rb3 Rb2 3_656 3_656 65.47(7) ?
    O5 Rb3 Rb2 . 3_656 122.29(7) ?
    O3 Rb3 Rb2 2_775 3_656 135.72(7) ?
    O1 Rb3 Rb2 4_466 3_656 64.64(7) ?
    B3 Rb3 Rb2 . 3_656 141.29(9) ?
    B2 Rb3 Rb2 . 3_656 150.36(11) ?
    B3 Rb3 Rb2 3_656 3_656 50.87(8) ?
    B4 Rb3 Rb2 3_656 3_656 65.52(11) ?
    O7 Rb3 Rb1 . . 74.06(8) ?
    O2 Rb3 Rb1 3_656 . 121.65(7) ?
    O5 Rb3 Rb1 3_656 . 78.67(7) ?
    O5 Rb3 Rb1 . . 105.16(7) ?
    O3 Rb3 Rb1 2_775 . 41.86(7) ?
    O1 Rb3 Rb1 4_466 . 145.17(7) ?
    B3 Rb3 Rb1 . . 84.08(9) ?
    B2 Rb3 Rb1 . . 52.28(12) ?
    B3 Rb3 Rb1 3_656 . 99.81(8) ?
    B4 Rb3 Rb1 3_656 . 60.50(11) ?
    Rb2 Rb3 Rb1 3_656 . 98.86(3) ?
    B1 O1 Rb3 . 4_566 116.5(4) ?
    B1 O1 H1 . . 96.8 ?
    Rb3 O1 H1 4_566 . 78.5 ?
    B1 O2 B3 . . 120.9(4) ?
    B1 O2 Rb3 . 3_646 120.5(3) ?
    B3 O2 Rb3 . 3_646 102.8(2) ?
    B1 O2 Rb2 . . 119.9(3) ?
    B3 O2 Rb2 . . 93.7(3) ?
    Rb3 O2 Rb2 3_646 . 92.81(9) ?
    B1 O3 B2 . . 121.0(4) ?
    B1 O3 Rb1 . . 118.4(3) ?
    B2 O3 Rb1 . . 102.4(3) ?
    B1 O3 Rb3 . 2_775 122.9(3) ?
    B2 O3 Rb3 . 2_775 92.20(15) ?
    Rb1 O3 Rb3 . 2_775 93.93(9) ?
    B3 O4 B3 6_557 . 124.6(5) ?
    B3 O4 Rb2 6_557 . 106.2(3) ?
    B3 O4 Rb2 . . 106.2(3) ?
    B4 O5 B3 . . 121.2(4) ?
    B4 O5 Rb3 . 3_646 113.6(4) ?
    B3 O5 Rb3 . 3_646 102.5(3) ?
    B4 O5 Rb3 . . 123.3(4) ?
    B3 O5 Rb3 . . 92.0(3) ?
    Rb3 O5 Rb3 3_646 . 99.83(10) ?
    B4 O6 Rb1 . 3_646 128.7(5) ?
    B4 O6 H6 . . 125.4 ?
    Rb1 O6 H6 3_646 . 79.7 ?
    B4 O6 H6 . 6_557 125.35(13) ?
    Rb1 O6 H6 3_646 6_557 79.74(6) ?
    H6 O6 H6 . 6_557 102.7 ?
    B3 O7 B2 . . 123.7(3) ?
    B3 O7 Rb3 . . 105.6(3) ?
    B2 O7 Rb3 . . 106.0(3) ?
    H8A O8 H8B . . 107.7 ?
    H8A O8 H8A . 6_556 22.4 ?
    H8B O8 H8A . 6_556 93.7 ?
    H8A O8 H8B . 6_556 93.7 ?
    H8B O8 H8B . 6_556 76.3 ?
    H8A O8 H8B 6_556 6_556 107.7 ?
    O3 B1 O2 . . 124.1(5) ?
    O3 B1 O1 . . 117.8(5) ?
    O2 B1 O1 . . 118.1(5) ?
    O7 B2 O7 2_775 . 113.4(6) ?
    O7 B2 O3 2_775 2_775 110.79(19) ?
    O7 B2 O3 . 2_775 107.1(2) ?
    O7 B2 O3 2_775 . 107.1(2) ?
    O7 B2 O3 . . 110.79(19) ?
    O3 B2 O3 2_775 . 107.5(5) ?
    O7 B2 Rb3 2_775 . 150.8(3) ?
    O7 B2 Rb3 . . 50.53(19) ?
    O3 B2 Rb3 2_775 . 62.57(15) ?
    O3 B2 Rb3 . . 101.8(2) ?
    O7 B2 Rb3 2_775 2_775 50.52(19) ?
    O7 B2 Rb3 . 2_775 150.8(3) ?
    O3 B2 Rb3 2_775 2_775 101.8(2) ?
    O3 B2 Rb3 . 2_775 62.57(15) ?
    Rb3 B2 Rb3 . 2_775 155.0(2) ?
    O7 B2 Rb1 2_775 . 123.3(3) ?
    O7 B2 Rb1 . . 123.3(3) ?
    O3 B2 Rb1 2_775 . 53.8(3) ?
    O3 B2 Rb1 . . 53.8(3) ?
    Rb3 B2 Rb1 . . 77.52(12) ?
    Rb3 B2 Rb1 2_775 . 77.52(12) ?
    O7 B3 O4 . . 112.5(4) ?
    O7 B3 O5 . . 108.2(4) ?
    O4 B3 O5 . . 110.8(4) ?
    O7 B3 O2 . . 111.3(4) ?
    O4 B3 O2 . . 107.2(4) ?
    O5 B3 O2 . . 106.9(4) ?
    O7 B3 Rb2 . . 146.6(3) ?
    O4 B3 Rb2 . . 50.3(3) ?
    O5 B3 Rb2 . . 105.1(3) ?
    O2 B3 Rb2 . . 61.0(2) ?
    O7 B3 Rb3 . . 51.0(2) ?
    O4 B3 Rb3 . . 149.7(3) ?
    O5 B3 Rb3 . . 62.7(2) ?
    O2 B3 Rb3 . . 102.9(3) ?
    Rb2 B3 Rb3 . . 157.61(16) ?
    O7 B3 Rb3 . 3_646 128.1(3) ?
    O4 B3 Rb3 . 3_646 119.4(3) ?
    O5 B3 Rb3 . 3_646 53.7(2) ?
    O2 B3 Rb3 . 3_646 53.3(2) ?
    Rb2 B3 Rb3 . 3_646 75.88(10) ?
    Rb3 B3 Rb3 . 3_646 81.95(10) ?
    O5 B4 O5 . 6_557 124.3(6) ?
    O5 B4 O6 . . 117.8(3) ?
    O5 B4 O6 6_557 . 117.8(3) ?
    O5 B4 Rb3 . 3_646 47.0(3) ?
    O5 B4 Rb3 6_557 3_646 132.1(5) ?
    O6 B4 Rb3 . 3_646 90.9(3) ?
    O5 B4 Rb3 . 8_756 132.1(5) ?
    O5 B4 Rb3 6_557 8_756 47.0(3) ?
    O6 B4 Rb3 . 8_756 90.9(3) ?
    Rb3 B4 Rb3 3_646 8_756 99.8(2) ?
loop_
    _geom_torsion_atom_site_label_1
    _geom_torsion_atom_site_label_2
    _geom_torsion_atom_site_label_3
    _geom_torsion_atom_site_label_4
    _geom_torsion_site_symmetry_1
    _geom_torsion_site_symmetry_2
    _geom_torsion_site_symmetry_3
    _geom_torsion_site_symmetry_4
    _geom_torsion
    _geom_torsion_publ_flag
    B2 O3 B1 O2 . . . . 4.2(8) ?
    Rb1 O3 B1 O2 . . . . -123.3(5) ?
    Rb3 O3 B1 O2 2_775 . . . 120.5(5) ?
    B2 O3 B1 O1 . . . . -174.3(5) ?
    Rb1 O3 B1 O1 . . . . 58.2(6) ?
    Rb3 O3 B1 O1 2_775 . . . -58.1(6) ?
    B3 O2 B1 O3 . . . . -3.0(8) ?
    Rb3 O2 B1 O3 3_646 . . . 127.7(5) ?
    Rb2 O2 B1 O3 . . . . -118.4(5) ?
    B3 O2 B1 O1 . . . . 175.6(5) ?
    Rb3 O2 B1 O1 3_646 . . . -53.8(6) ?
    Rb2 O2 B1 O1 . . . . 60.1(6) ?
    Rb3 O1 B1 O3 4_566 . . . 91.4(5) ?
    Rb3 O1 B1 O2 4_566 . . . -87.2(5) ?
    B3 O7 B2 O7 . . . 2_775 -87.0(4) ?
    Rb3 O7 B2 O7 . . . 2_775 151.1(2) ?
    B3 O7 B2 O3 . . . 2_775 150.5(4) ?
    Rb3 O7 B2 O3 . . . 2_775 28.6(4) ?
    B3 O7 B2 O3 . . . . 33.5(6) ?
    Rb3 O7 B2 O3 . . . . -88.4(3) ?
    B3 O7 B2 Rb3 . . . . 121.9(5) ?
    B3 O7 B2 Rb3 . . . 2_775 -37.2(9) ?
    Rb3 O7 B2 Rb3 . . . 2_775 -159.0(5) ?
    B3 O7 B2 Rb1 . . . . 93.0(4) ?
    Rb3 O7 B2 Rb1 . . . . -28.9(2) ?
    B1 O3 B2 O7 . . . 2_775 106.5(5) ?
    Rb1 O3 B2 O7 . . . 2_775 -119.1(3) ?
    Rb3 O3 B2 O7 2_775 . . 2_775 -24.6(3) ?
    B1 O3 B2 O7 . . . . -17.7(6) ?
    Rb1 O3 B2 O7 . . . . 116.7(4) ?
    Rb3 O3 B2 O7 2_775 . . . -148.8(3) ?
    B1 O3 B2 O3 . . . 2_775 -134.4(5) ?
    Rb1 O3 B2 O3 . . . 2_775 0.000(2) ?
    Rb3 O3 B2 O3 2_775 . . 2_775 94.51(12) ?
    B1 O3 B2 Rb3 . . . . -69.7(5) ?
    Rb1 O3 B2 Rb3 . . . . 64.69(18) ?
    Rb3 O3 B2 Rb3 2_775 . . . 159.20(13) ?
    B1 O3 B2 Rb3 . . . 2_775 131.1(5) ?
    Rb1 O3 B2 Rb3 . . . 2_775 -94.51(12) ?
    B1 O3 B2 Rb1 . . . . -134.4(5) ?
    Rb3 O3 B2 Rb1 2_775 . . . 94.51(12) ?
    B2 O7 B3 O4 . . . . 87.7(6) ?
    Rb3 O7 B3 O4 . . . . -150.2(3) ?
    B2 O7 B3 O5 . . . . -149.6(4) ?
    Rb3 O7 B3 O5 . . . . -27.6(4) ?
    B2 O7 B3 O2 . . . . -32.5(6) ?
    Rb3 O7 B3 O2 . . . . 89.5(3) ?
    B2 O7 B3 Rb2 . . . . 36.8(8) ?
    Rb3 O7 B3 Rb2 . . . . 158.8(4) ?
    B2 O7 B3 Rb3 . . . . -122.0(5) ?
    B2 O7 B3 Rb3 . . . 3_646 -91.9(5) ?
    Rb3 O7 B3 Rb3 . . . 3_646 30.1(4) ?
    B3 O4 B3 O7 6_557 . . . 90.4(7) ?
    Rb2 O4 B3 O7 . . . . -146.2(3) ?
    B3 O4 B3 O5 6_557 . . . -30.8(8) ?
    Rb2 O4 B3 O5 . . . . 92.7(4) ?
    B3 O4 B3 O2 6_557 . . . -147.0(4) ?
    Rb2 O4 B3 O2 . . . . -23.6(4) ?
    B3 O4 B3 Rb2 6_557 . . . -123.5(7) ?
    B3 O4 B3 Rb3 6_557 . . . 40.4(11) ?
    Rb2 O4 B3 Rb3 . . . . 163.9(5) ?
    B3 O4 B3 Rb3 6_557 . . 3_646 -89.9(6) ?
    Rb2 O4 B3 Rb3 . . . 3_646 33.5(3) ?
    B4 O5 B3 O7 . . . . -107.7(6) ?
    Rb3 O5 B3 O7 3_646 . . . 124.4(3) ?
    Rb3 O5 B3 O7 . . . . 23.9(3) ?
    B4 O5 B3 O4 . . . . 15.9(7) ?
    Rb3 O5 B3 O4 3_646 . . . -111.9(4) ?
    Rb3 O5 B3 O4 . . . . 147.5(4) ?
    B4 O5 B3 O2 . . . . 132.3(5) ?
    Rb3 O5 B3 O2 3_646 . . . 4.5(4) ?
    Rb3 O5 B3 O2 . . . . -96.0(3) ?
    B4 O5 B3 Rb2 . . . . 68.6(6) ?
    Rb3 O5 B3 Rb2 3_646 . . . -59.2(2) ?
    Rb3 O5 B3 Rb2 . . . . -159.77(14) ?
    B4 O5 B3 Rb3 . . . . -131.6(6) ?
    Rb3 O5 B3 Rb3 3_646 . . . 100.53(14) ?
    B4 O5 B3 Rb3 . . . 3_646 127.9(6) ?
    Rb3 O5 B3 Rb3 . . . 3_646 -100.53(14) ?
    B1 O2 B3 O7 . . . . 15.5(6) ?
    Rb3 O2 B3 O7 3_646 . . . -122.4(3) ?
    Rb2 O2 B3 O7 . . . . 143.9(3) ?
    B1 O2 B3 O4 . . . . -107.8(5) ?
    Rb3 O2 B3 O4 3_646 . . . 114.3(3) ?
    Rb2 O2 B3 O4 . . . . 20.6(4) ?
    B1 O2 B3 O5 . . . . 133.4(5) ?
    Rb3 O2 B3 O5 3_646 . . . -4.5(4) ?
    Rb2 O2 B3 O5 . . . . -98.2(3) ?
    B1 O2 B3 Rb2 . . . . -128.3(5) ?
    Rb3 O2 B3 Rb2 3_646 . . . 93.72(13) ?
    B1 O2 B3 Rb3 . . . . 68.4(5) ?
    Rb3 O2 B3 Rb3 3_646 . . . -69.56(19) ?
    Rb2 O2 B3 Rb3 . . . . -163.28(12) ?
    B1 O2 B3 Rb3 . . . 3_646 137.9(5) ?
    Rb2 O2 B3 Rb3 . . . 3_646 -93.72(13) ?
    B3 O5 B4 O5 . . . 6_557 -4.5(11) ?
    Rb3 O5 B4 O5 3_646 . . 6_557 118.2(7) ?
    Rb3 O5 B4 O5 . . . 6_557 -121.1(6) ?
    B3 O5 B4 O6 . . . . 175.2(6) ?
    Rb3 O5 B4 O6 3_646 . . . -62.1(8) ?
    Rb3 O5 B4 O6 . . . . 58.6(8) ?
    B3 O5 B4 Rb3 . . . 3_646 -122.7(6) ?
    Rb3 O5 B4 Rb3 . . . 3_646 120.7(4) ?
    B3 O5 B4 Rb3 . . . 8_756 -64.7(7) ?
    Rb3 O5 B4 Rb3 3_646 . . 8_756 58.0(5) ?
    Rb3 O5 B4 Rb3 . . . 8_756 178.7(2) ?
    Rb1 O6 B4 O5 3_646 . . . 90.1(6) ?
    Rb1 O6 B4 O5 3_646 . . 6_557 -90.1(6) ?
    Rb1 O6 B4 Rb3 3_646 . . 3_646 49.90(10) ?
    Rb1 O6 B4 Rb3 3_646 . . 8_756 -49.90(10) ?
loop_
    _geom_hbond_atom_site_label_D
    _geom_hbond_atom_site_label_H
    _geom_hbond_atom_site_label_A
    _geom_hbond_site_symmetry_A
    _geom_hbond_distance_DH
    _geom_hbond_distance_HA
    _geom_hbond_distance_DA
    _geom_hbond_angle_DHA
    _geom_hbond_publ_flag
    O8 H8B O7 3_646 0.85 2.25 3.046(6) 154.9 yes
    O8 H8B O4 3_646 0.85 1.68 2.224(7) 119.2 yes
    O8 H8A O7 7_575 0.85 1.70 2.231(5) 118.2 yes
    O8 H8A O4 7_575 0.85 2.17 2.958(7) 154.6 yes
    O6 H6 O1 4_466 0.82 1.86 2.670(5) 167.4 yes
    O1 H1 O6 7_675 0.94 1.91 2.670(5) 136.3 yes
_shelx_space_group_comment
;
The symmetry employed for this shelxl refinement is uniquely defined
by the following loop, which should always be used as a source of
symmetry information in preference to the above space-group names.
They are only intended as comments.
;
_shelx_estimated_absorpt_T_min     0.514
_shelx_estimated_absorpt_T_max     0.553
_shelx_hkl_file
;
   0  -2   0  271966    9409  190861  -34.23    0.00  1.0000
   0  -2   0  279067    9419  196820  -34.23    0.00  1.0000
   0   2   0  286758    9489  203290  -34.23    0.00  1.0000
   0  -2   0  274161    9479  192701  -34.23    0.00  1.0000
   0   2   0  263135    9419  183472  -34.23    0.00  1.0000
   0   2   0  257011    9409  178362  -34.23    0.00  1.0000
   0  -4   0  393530   19598  391701   -0.59    0.00  1.0000
   0   4   0  391776   19598  389951   -0.59    0.00  1.0000
   0  -4   0  419577   19738  417688   -0.59    0.00  1.0000
   0   4   0  397759   19608  395920   -0.59    0.00  1.0000
   0  -6   0   91965    4760   92411    0.30    0.00  1.0000
   0   6   0   86867    4530   87301    0.30    0.00  1.0000
   0   6   0   91057    4560   91501    0.30    0.00  1.0000
   0  -8   0   22550    1720   23368    1.09    0.00  1.0000
   0   8   0   22855    1370   23678    1.09    0.00  1.0000
   0   8   0   21263    1320   22058    1.09    0.00  1.0000
   0  10   0    9796     860   10479    1.36    0.00  1.0000
   0 -10   0    6856    1270    7429    1.36    0.00  1.0000
   0  12   0    6487     860    6369    0.29    0.00  1.0000
   0 -12   0    7364    1460    7239    0.29    0.00  1.0000
   0   1   1   31427    1730   35476   -4.55    0.00  1.0000
   0   1  -1   29858    1760   33807   -4.55    0.00  1.0000
   0  -1   1   30065    1760   34027   -4.55    0.00  1.0000
   0  -1  -1   29557    1740   33487   -4.55    0.00  1.0000
   0  -1   1   30450    1720   34437   -4.55    0.00  1.0000
   0  -1   1   30159    1730   34127   -4.55    0.00  1.0000
   0  -1  -1   28505    1720   32367   -4.55    0.00  1.0000
   0  -1  -1   31351    1740   35396   -4.55    0.00  1.0000
   0   1  -1   30262    1720   34237   -4.55    0.00  1.0000
   0   1  -1   30516    1730   34507   -4.55    0.00  1.0000
   0   1   1   33395    1740   37566   -4.55    0.00  1.0000
   0   1   1   30525    1750   34517   -4.55    0.00  1.0000
   0   3  -1  248002   10819  226487    8.84    0.00  1.0000
   0  -3  -1  244717   10829  223328    8.85    0.00  1.0000
   0   3   1  234748   10839  213809    8.85    0.00  1.0000
   0  -3   1  228805   10929  208159    8.84    0.00  1.0000
   0   3   1  236916   10829  215878    8.85    0.00  1.0000
   0   3  -1  245899   10829  224478    8.84    0.00  1.0000
   0  -3   1  242351   10829  221088    8.84    0.00  1.0000
   0  -3  -1  233459   10909  212579    8.85    0.00  1.0000
   0  -3  -1  245167   10839  223758    8.85    0.00  1.0000
   0  -3   1  249310   10829  227737    8.84    0.00  1.0000
   0   3   1  242833   10919  221528    8.85    0.00  1.0000
   0   5  -1   16813    1000   17008   -0.31    0.00  1.0000
   0   5   1   18806    1040   18988   -0.27    0.00  1.0000
   0   5   1   17473    1000   17648   -0.27    0.00  1.0000
   0  -5   1   18056    1220   18258   -0.31    0.00  1.0000
   0   5  -1   18881    1000   19088   -0.31    0.00  1.0000
   0  -5  -1   17353    1010   17528   -0.27    0.00  1.0000
   0  -5  -1   17154    1180   17328   -0.27    0.00  1.0000
   0  -5   1   18464     990   18668   -0.31    0.00  1.0000
   0   7   1   45815    2170   39686    5.95    0.00  1.0000
   0  -7  -1   46138    2390   39986    5.95    0.00  1.0000
   0  -7   1   44335    2410   38306    5.96    0.00  1.0000
   0   7  -1   44937    2140   38866    5.96    0.00  1.0000
   0   7   1   49613    2140   43226    5.95    0.00  1.0000
   0   7  -1   48105    2130   41816    5.96    0.00  1.0000
   0   9  -1    6439     740    8379   -4.59    0.00  1.0000
   0  -9   1    5923    1140    7789   -4.59    0.00  1.0000
   0   9  -1    5515     660    7319   -4.59    0.00  1.0000
   0  -9  -1    5422    1160    7219   -4.61    0.00  1.0000
   0   9   1    5059     710    6799   -4.61    0.00  1.0000
   0   9   1    6407     700    8349   -4.61    0.00  1.0000
   0 -11  -1    4709    1270    4850   -0.41    0.00  1.0000
   0  11  -1    5514     730    5669   -0.42    0.00  1.0000
   0 -11   1    4008    1200    4140   -0.42    0.00  1.0000
   0  11   1    5615     710    5769   -0.41    0.00  1.0000
   0   0   2  141659    2430   47515   63.40    0.00  1.0000
   0   0   2  144067    2430   48915   63.40    0.00  1.0000
   0   0  -2  142280    2430   47875   63.40    0.00  1.0000
   0   0  -2  139132    2410   46055   63.40    0.00  1.0000
   0   2  -2  115211    8259  167253  -27.81    0.00  1.0000
   0   2   2  111583    8189  162824  -27.79    0.00  1.0000
   0  -2   2  115278    8189  167333  -27.81    0.00  1.0000
   0   2  -2  116465    8179  168763  -27.81    0.00  1.0000
   0   2   2  108813    8209  159474  -27.79    0.00  1.0000
   0  -2   2  110912    8259  162064  -27.81    0.00  1.0000
   0  -2  -2  119177    8189  171973  -27.79    0.00  1.0000
   0  -2   2  118019    8179  170633  -27.81    0.00  1.0000
   0  -2  -2  115080    8219  167043  -27.79    0.00  1.0000
   0   2   2  114275    8229  166073  -27.79    0.00  1.0000
   0   2  -2  114265    8189  166113  -27.81    0.00  1.0000
   0  -2  -2  111285    8219  162464  -27.79    0.00  1.0000
   0  -4  -2    1144     180     830   -2.22    0.00  1.0000
   0  -4   2     777     320     530   -2.13    0.00  1.0000
   0   4   2     836     190     570   -2.22    0.00  1.0000
   0   4  -2     884     140     620   -2.13    0.00  1.0000
   0   4   2    1097     190     790   -2.22    0.00  1.0000
   0   4  -2     861     180     600   -2.13    0.00  1.0000
   0   4  -2     376     160     210   -2.13    0.00  1.0000
   0  -4  -2     739     260     490   -2.22    0.00  1.0000
   0   6  -2    2134     310    2220    0.37    0.00  1.0000
   0  -6  -2    2392     580    2490    0.40    0.00  1.0000
   0   6   2    1912     300    2000    0.40    0.00  1.0000
   0   6  -2    1576     280    1650    0.37    0.00  1.0000
   0  -6   2    2085     570    2170    0.37    0.00  1.0000
   0   6   2    1570     340    1650    0.40    0.00  1.0000
   0  -8  -2    1185     640    1280    0.61    0.00  1.0000
   0   8   2    1022     390    1110    0.61    0.00  1.0000
   0   8  -2     778     340     860    0.65    0.00  1.0000
   0   8  -2    1758     390    1880    0.65    0.00  1.0000
   0 -10  -2   21212    1960   22528    1.79    0.00  1.0000
   0 -10   2   21811    2060   23088    1.72    0.00  1.0000
   0  10   2   23271    1530   24648    1.79    0.00  1.0000
   0  10  -2   24787    1510   26147    1.72    0.00  1.0000
   0  12   2    9429     960    9559    0.27    0.00  1.0000
   0  12  -2   10916    1000   11069    0.30    0.00  1.0000
   0 -12  -2    8327    1470    8449    0.27    0.00  1.0000
   0 -12   2   10072    1680   10219    0.30    0.00  1.0000
   0   1  -3   40008    2360   45475   -5.29    0.00  1.0000
   0   1  -3   43445    2350   49135   -5.29    0.00  1.0000
   0  -1   3   42045    2370   47645   -5.29    0.00  1.0000
   0  -1   3   42590    2350   48225   -5.29    0.00  1.0000
   0  -1  -3   42498    2370   48115   -5.28    0.00  1.0000
   0  -1  -3   41277    2350   46815   -5.28    0.00  1.0000
   0   1  -3   41491    2360   47055   -5.29    0.00  1.0000
   0  -1   3   43304    2360   48985   -5.29    0.00  1.0000
   0  -1  -3   40367    2320   45845   -5.28    0.00  1.0000
   0   1   3   40020    2360   45475   -5.28    0.00  1.0000
   0  -1  -3   36386    2310   41596   -5.28    0.00  1.0000
   0  -3  -3   87671    3720   76332    7.91    0.00  1.0000
   0   3  -3   85576    3680   74433    7.87    0.00  1.0000
   0   3   3   84089    3740   72993    7.91    0.00  1.0000
   0  -3   3   84954    3790   73853    7.87    0.00  1.0000
   0  -3  -3   83070    3710   72043    7.91    0.00  1.0000
   0   3  -3   82658    3670   71713    7.87    0.00  1.0000
   0   3  -3   85876    3660   74713    7.87    0.00  1.0000
   0   3   3   83521    3670   72463    7.91    0.00  1.0000
   0  -3   3   86690    3680   75472    7.87    0.00  1.0000
   0   3   3   80717    3700   69853    7.91    0.00  1.0000
   0  -5   3    1708     480    1820   -0.55    0.00  1.0000
   0   5  -3    1941     300    2060   -0.55    0.00  1.0000
   0   5   3    1508     300    1600   -0.48    0.00  1.0000
   0  -5  -3    1965     410    2070   -0.48    0.00  1.0000
   0   5  -3    1785     290    1900   -0.55    0.00  1.0000
   0   5   3    2121     290    2230   -0.48    0.00  1.0000
   0   7  -3   37466    1710   32337    5.50    0.00  1.0000
   0   7  -3   37552    1740   32417    5.50    0.00  1.0000
   0   7   3   37036    1730   31927    5.51    0.00  1.0000
   0  -7  -3   35840    1970   30817    5.51    0.00  1.0000
   0  -7   3   37606    2100   32467    5.50    0.00  1.0000
   0   7   3   34545    1760   29617    5.51    0.00  1.0000
   0   9   3      95     400    -140   -3.89    0.00  1.0000
   0   9   3     193     380     210   -3.89    0.00  1.0000
   0  -9   3     448     810     530   -3.87    0.00  1.0000
   0   9  -3     575     410     680   -3.87    0.00  1.0000
   0  -9  -3     171     680     180   -3.89    0.00  1.0000
   0   9  -3     100     350      70   -3.87    0.00  1.0000
   0 -11  -3    1569    1030    1570   -0.01    0.00  1.0000
   0  11  -3    1943     570    1940    0.01    0.00  1.0000
   0 -11   3    1773    1110    1770    0.01    0.00  1.0000
   0  11   3    2079     570    2080   -0.01    0.00  1.0000
   0   0   4  589325   37836  744056   38.03    0.00  1.0000
   0   0   4  606512   37676  763354   38.03    0.00  1.0000
   0   0  -4  602707   37826  759084   38.03    0.00  1.0000
   0   0  -4  640643   37806  801590   38.03    0.00  1.0000
   0  -2   4  312285   13429  274433  -14.07    0.00  1.0000
   0  -2   4  315153   13479  277122  -14.07    0.00  1.0000
   0  -2   4  301698   13399  264514  -14.07    0.00  1.0000
   0   2   4  298822   13429  261714  -14.11    0.00  1.0000
   0   2  -4  308753   13429  271123  -14.07    0.00  1.0000
   0   2  -4  308220   13459  270623  -14.07    0.00  1.0000
   0   2   4  294558   13409  257724  -14.11    0.00  1.0000
   0  -2  -4  301322   13389  264054  -14.11    0.00  1.0000
   0   2  -4  334507   13409  295290  -14.07    0.00  1.0000
   0  -2  -4  322414   13419  283822  -14.11    0.00  1.0000
   0   4  -4  141165    6529  132397   -4.77    0.00  1.0000
   0   4   4  143559    6519  134607   -4.83    0.00  1.0000
   0   4   4  145065    6629  136066   -4.83    0.00  1.0000
   0  -4   4  143179    6679  134347   -4.77    0.00  1.0000
   0  -4  -4  139241    6569  130427   -4.83    0.00  1.0000
   0   4   4  140088    6559  131247   -4.83    0.00  1.0000
   0   4  -4  125829    6509  117558   -4.77    0.00  1.0000
   0  -6   4   13952    1210   14139    0.32    0.00  1.0000
   0   6   4   13547     880   13709    0.28    0.00  1.0000
   0   6  -4   13634     870   13819    0.32    0.00  1.0000
   0  -6  -4   13825    1070   13989    0.28    0.00  1.0000
   0   6  -4   16047     920   16248    0.32    0.00  1.0000
   0   6   4   13308     920   13469    0.28    0.00  1.0000
   0   8  -4   37879    2000   37496   -0.40    0.00  1.0000
   0   8   4   35281    1980   34917   -0.39    0.00  1.0000
   0  -8  -4   35884    2230   35516   -0.39    0.00  1.0000
   0   8  -4   36864    1980   36486   -0.40    0.00  1.0000
   0   8   4   36929    2040   36556   -0.39    0.00  1.0000
   0  -8   4   35106    2400   34737   -0.40    0.00  1.0000
   0 -10   4    1284    1010    1740    2.36    0.00  1.0000
   0 -10  -4    2024     830    2600    2.41    0.00  1.0000
   0  10  -4    2000     510    2560    2.36    0.00  1.0000
   0  10   4    1233     510    1690    2.41    0.00  1.0000
   0   1  -5  262910   13599  277542   -5.65    0.00  1.0000
   0   1  -5  256546   13619  271003   -5.65    0.00  1.0000
   0  -1  -5  262814   13599  277342   -5.61    0.00  1.0000
   0  -1  -5  261772   13539  276272   -5.61    0.00  1.0000
   0   1   5  257073   13619  271443   -5.61    0.00  1.0000
   0  -1   5  263815   13599  278472   -5.65    0.00  1.0000
   0  -1   5  262686   13609  277312   -5.65    0.00  1.0000
   0  -3   5  123340    5629  113039    6.04    0.00  1.0000
   0  -3   5  119442    5499  109309    6.04    0.00  1.0000
   0   3   5  119700    5549  109419    6.13    0.00  1.0000
   0  -3  -5  118999    5489  108749    6.13    0.00  1.0000
   0   3   5  122157    5549  111769    6.13    0.00  1.0000
   0  -3  -5  122648    5529  112239    6.13    0.00  1.0000
   0   3  -5  116943    5519  106919    6.04    0.00  1.0000
   0   5  -5  139748    7119  141526   -0.95    0.00  1.0000
   0  -5  -5  141448    7189  143126   -0.89    0.00  1.0000
   0   5   5  141040    7159  142716   -0.89    0.00  1.0000
   0   5  -5  140801    7139  142586   -0.95    0.00  1.0000
   0  -5   5  141219    7329  143006   -0.95    0.00  1.0000
   0   7  -5   21399    1090   18048    4.86    0.00  1.0000
   0   7   5   20496    1190   17188    4.91    0.00  1.0000
   0   7  -5   20571    1130   17288    4.86    0.00  1.0000
   0   7   5   22359    1130   18898    4.91    0.00  1.0000
   0  -7  -5   21695    1320   18288    4.91    0.00  1.0000
   0  -7   5   21290    1520   17948    4.86    0.00  1.0000
   0   9   5    6786     770    7929   -2.72    0.00  1.0000
   0   9  -5    6726     750    7859   -2.71    0.00  1.0000
   0  -9  -5    6324    1050    7429   -2.72    0.00  1.0000
   0  -9   5    7041    1240    8199   -2.71    0.00  1.0000
   0   9   5    7778     850    8999   -2.72    0.00  1.0000
   0 -11  -5    5039    1140    4950    0.25    0.00  1.0000
   0  11   5    5845     750    5749    0.25    0.00  1.0000
   0 -11   5    4624    1330    4510    0.34    0.00  1.0000
   0  11  -5    3468     680    3370    0.34    0.00  1.0000
   0   0  -6   12915    1320   23518   15.87    0.00  1.0000
   0   0   6   13361    1320   24118   15.87    0.00  1.0000
   0   0  -6   13034    1240   23678   15.87    0.00  1.0000
   0   2   6      32     260     200   -3.51    0.00  1.0000
   0   2  -6      27     230     180   -3.40    0.00  1.0000
   0  -2   6      73     260       0   -3.40    0.00  1.0000
   0  -2   6      73     220    -350   -3.40    0.00  1.0000
   0  -2  -6     159     250     450   -3.51    0.00  1.0000
   0   2  -6      73     260       0   -3.40    0.00  1.0000
   0  -2  -6       3     100      90   -3.51    0.00  1.0000
   0  -4  -6     416     250      70   -4.90    0.00  1.0000
   0  -4   6     835     370     290   -4.87    0.00  1.0000
   0   4   6    1324     310     600   -4.90    0.00  1.0000
   0  -4  -6    1382     290     640   -4.90    0.00  1.0000
   0   4   6     872     300     310   -4.90    0.00  1.0000
   0   4  -6    1522     290     740   -4.87    0.00  1.0000
   0  -4   6     750     250     240   -4.87    0.00  1.0000
   0  -6  -6   11874     920   11629   -0.46    0.00  1.0000
   0   6  -6   10587     840   10409   -0.35    0.00  1.0000
   0  -6   6   11292    1110   11109   -0.35    0.00  1.0000
   0  -6  -6   11329     850   11089   -0.46    0.00  1.0000
   0   6   6   11642     860   11399   -0.46    0.00  1.0000
   0   6  -6   10768     820   10589   -0.35    0.00  1.0000
   0  -8  -6   15084    1250   14309   -1.29    0.00  1.0000
   0   8  -6   15576    1060   14759   -1.34    0.00  1.0000
   0   8  -6   14558    1020   13769   -1.34    0.00  1.0000
   0  -8   6   14682    1480   13889   -1.34    0.00  1.0000
   0   8   6   15217    1120   14439   -1.29    0.00  1.0000
   0 -10  -6   14646    1280   16078    2.33    0.00  1.0000
   0 -10   6   16017    1880   17498    2.31    0.00  1.0000
   0 -10  -6   15821    1620   17308    2.33    0.00  1.0000
   0  10  -6   15424    1240   16878    2.31    0.00  1.0000
   0  -1  -7   34078    1680   29867   -4.71    0.00  1.0000
   0   1  -7   35181    1650   30857   -4.76    0.00  1.0000
   0  -1   7   33322    1670   29117   -4.76    0.00  1.0000
   0   1   7   35807    1700   31487   -4.71    0.00  1.0000
   0   1  -7   37070    1710   32627   -4.76    0.00  1.0000
   0  -3  -7    2618     200    1690    4.02    0.00  1.0000
   0  -3  -7    2330     340    1460    4.02    0.00  1.0000
   0  -3  -7    1764     200    1020    4.02    0.00  1.0000
   0  -3   7    1961     400    1190    3.91    0.00  1.0000
   0   3  -7    2886     380    1930    3.91    0.00  1.0000
   0  -3   7    2541     320    1650    3.91    0.00  1.0000
   0   3   7    2493     390    1590    4.02    0.00  1.0000
   0   5  -7    1700     400    2020   -1.48    0.00  1.0000
   0  -5  -7    1894     370    2210   -1.40    0.00  1.0000
   0   5   7    1552     440    1840   -1.40    0.00  1.0000
   0  -5  -7    2135     450    2470   -1.40    0.00  1.0000
   0   5  -7    2161     460    2520   -1.48    0.00  1.0000
   0  -5   7    2291     600    2660   -1.48    0.00  1.0000
   0   7   7    3971     580    2730    4.33    0.00  1.0000
   0  -7  -7    2880     530    1840    4.33    0.00  1.0000
   0   7  -7    3892     520    2680    4.27    0.00  1.0000
   0  -7  -7    3067     500    1990    4.33    0.00  1.0000
   0   7  -7    3223     450    2130    4.27    0.00  1.0000
   0  -7   7    4157     870    2900    4.27    0.00  1.0000
   0  -9  -7    1260     680    1530   -1.49    0.00  1.0000
   0   9  -7     939     460    1170   -1.47    0.00  1.0000
   0  -9   7     895    1070    1120   -1.47    0.00  1.0000
   0  -9  -7     335     550     480   -1.49    0.00  1.0000
   0   9   7     945     590    1180   -1.49    0.00  1.0000
   0 -11   7    6902    1650    6809    0.23    0.00  1.0000
   0 -11  -7    7820     950    7769    0.12    0.00  1.0000
   0   0   8  196250   10489  209439    5.87    0.00  1.0000
   0   0  -8  202485   10389  215878    5.87    0.00  1.0000
   0   0  -8  192079   10479  205129    5.87    0.00  1.0000
   0  -2  -8   69980    3590   69453   -0.40    0.00  1.0000
   0  -2   8   67960    3570   67543   -0.32    0.00  1.0000
   0   2  -8   71230    3630   70803   -0.32    0.00  1.0000
   0   2   8   70181    3610   69653   -0.40    0.00  1.0000
   0  -4  -8   69485    3170   66883   -2.00    0.00  1.0000
   0   4  -8   68678    3320   66233   -1.89    0.00  1.0000
   0  -4  -8   65877    3280   63344   -2.00    0.00  1.0000
   0   4   8   66101    3320   63564   -2.00    0.00  1.0000
   0  -4   8   65093    3420   62714   -1.89    0.00  1.0000
   0  -4   8   65389    3250   63004   -1.89    0.00  1.0000
   0  -4  -8   56999    3160   54645   -2.00    0.00  1.0000
   0  -6  -8    4326     510    3880   -1.43    0.00  1.0000
   0  -6   8    3542     810    3160   -1.36    0.00  1.0000
   0   6  -8    3774     570    3380   -1.36    0.00  1.0000
   0  -6  -8    3574     550    3170   -1.43    0.00  1.0000
   0   6  -8    3128     550    2770   -1.36    0.00  1.0000
   0   6   8    3680     570    3270   -1.43    0.00  1.0000
   0   8   8    1700     530    1350   -1.84    0.00  1.0000
   0  -8  -8    1678     550    1330   -1.84    0.00  1.0000
   0  -8  -8    1109     700     830   -1.84    0.00  1.0000
   0   8  -8     723     510     500   -1.85    0.00  1.0000
   0   8  -8     527     510     340   -1.85    0.00  1.0000
   0  -8   8    1191     830     900   -1.85    0.00  1.0000
   0 -10   8     171    1000     100    1.40    0.00  1.0000
   0 -10  -8      14     680    -490    1.49    0.00  1.0000
   0  10  -8      12     540    -100    1.40    0.00  1.0000
   0   1   9  123825    6469  128897   -2.88    0.00  1.0000
   0   1  -9  119558    6459  124618   -2.92    0.00  1.0000
   0   1  -9  120782    6389  125867   -2.92    0.00  1.0000
   0  -1  -9  122120    6449  127157   -2.88    0.00  1.0000
   0  -1   9  125514    6459  130697   -2.92    0.00  1.0000
   0   3   9  129524    6359  125457    2.29    0.00  1.0000
   0  -3   9  110373    6389  106809    2.17    0.00  1.0000
   0  -3   9  136859    6329  132887    2.17    0.00  1.0000
   0   3  -9  135053    6379  131107    2.17    0.00  1.0000
   0  -3  -9  134787    6339  130637    2.29    0.00  1.0000
   0  -5   9    9029    1040    9909   -1.97    0.00  1.0000
   0  -5  -9    8461     740    9249   -1.83    0.00  1.0000
   0   5   9    5870     790    6529   -1.83    0.00  1.0000
   0  -5   9    7724     760    8539   -1.97    0.00  1.0000
   0   5  -9    6869     800    7639   -1.97    0.00  1.0000
   0  -5  -9    8815     820    9619   -1.83    0.00  1.0000
   0  -7   9   49066    3130   45115    3.65    0.00  1.0000
   0   7  -9   55138    2880   50945    3.65    0.00  1.0000
   0   7  -9   57520    2850   53235    3.65    0.00  1.0000
   0   7   9   59612    2940   55194    3.70    0.00  1.0000
   0  -7  -9   58615    2870   54235    3.70    0.00  1.0000
   0   9   9    2147     740    2250   -0.46    0.00  1.0000
   0  -9   9    3169    1040    3280   -0.41    0.00  1.0000
   0   9  -9    1806     640    1890   -0.41    0.00  1.0000
   0  -9  -9    2959     690    3080   -0.46    0.00  1.0000
   0   0 -10   54632    3370   60244    4.68    0.00  1.0000
   0   0  10   56594    3380   62304    4.68    0.00  1.0000
   0   0 -10   60618    3200   66523    4.68    0.00  1.0000
   0  -2  10     493     410     640   -1.58    0.00  1.0000
   0   2  10     343     420     470   -1.63    0.00  1.0000
   0  -2 -10     419     410     560   -1.63    0.00  1.0000
   0   2 -10     423     440     560   -1.58    0.00  1.0000
   0  -2  10      65     380     120   -1.58    0.00  1.0000
   0  -4  10   11420     940   12129    1.32    0.00  1.0000
   0  -4 -10   11074     970   11669    1.13    0.00  1.0000
   0  -4  10   11634    1200   12349    1.32    0.00  1.0000
   0   4 -10   13519    1050   14289    1.32    0.00  1.0000
   0   4  10   12176    1020   12799    1.13    0.00  1.0000
   0   6  10   19315    1320   18058   -1.85    0.00  1.0000
   0   6 -10   20784    1300   19508   -1.81    0.00  1.0000
   0  -6 -10   21051    1310   19738   -1.85    0.00  1.0000
   0   6 -10   21609    1370   20308   -1.81    0.00  1.0000
   0  -6  10   14408    1460   13349   -1.81    0.00  1.0000
   0  -8 -10    9817     960    8869   -2.00    0.00  1.0000
   0  -8  10    8938    1240    8049   -1.97    0.00  1.0000
   0   8 -10    9559     940    8639   -1.97    0.00  1.0000
   0   8  10    9838     980    8889   -2.00    0.00  1.0000
   0   8 -10   10494    1040    9529   -1.97    0.00  1.0000
   0   1 -11    2891     570    2600   -1.11    0.00  1.0000
   0   1  11    3309     590    3010   -1.06    0.00  1.0000
   0  -1 -11    3455     560    3150   -1.06    0.00  1.0000
   0  -1  11    2511     540    2240   -1.11    0.00  1.0000
   0  -3  11   10833     960   10389    0.86    0.00  1.0000
   0   3  11   11076     990   10559    0.99    0.00  1.0000
   0   3 -11   13750    1090   13249    0.86    0.00  1.0000
   0  -3 -11   11414     960   10889    0.99    0.00  1.0000
   0  -5 -11    2095     610    2550   -1.89    0.00  1.0000
   0   5 -11    1121     590    1490   -2.05    0.00  1.0000
   0   5  11    1113     600    1450   -1.89    0.00  1.0000
   0  -5  11    1835     740    2300   -2.05    0.00  1.0000
   0  -5  11    2023     590    2510   -2.05    0.00  1.0000
   0   7 -11    1666     620    1150    2.84    0.00  1.0000
   0   7 -11    1726     670    1200    2.84    0.00  1.0000
   0  -7 -11     389     590     160    2.89    0.00  1.0000
   0  -7  11    1606     930    1100    2.84    0.00  1.0000
   0   7  11     930     600     550    2.89    0.00  1.0000
   0  -9  11    1255    1170    1210    0.38    0.00  1.0000
   0   9  11     371     750     350    0.32    0.00  1.0000
   0  -9 -11       1     670     -90    0.32    0.00  1.0000
   0   9 -11       1     630    -720    0.38    0.00  1.0000
   0   0  12   46585    2960   52405    5.24    0.00  1.0000
   0   0 -12   48792    2970   54745    5.24    0.00  1.0000
   0  -2  12     797     530     800   -2.62    0.00  1.0000
   0   2 -12      43     520     -20   -2.62    0.00  1.0000
   0   2  12     333     540     320   -2.72    0.00  1.0000
   0  -2 -12    1045     520    1060   -2.72    0.00  1.0000
   0  -4 -12    8954     950    9989    2.14    0.00  1.0000
   0   4 -12    8752    1000    9849    2.29    0.00  1.0000
   0   4  12    8878     990    9909    2.14    0.00  1.0000
   0  -4  12   10491     970   11689    2.29    0.00  1.0000
   0  -4  12    5354    1010    6219    2.29    0.00  1.0000
   0  -6 -12    1009     600     830   -1.46    0.00  1.0000
   0   6  12     844     710     680   -1.46    0.00  1.0000
   0   6 -12      12     650    -910   -1.36    0.00  1.0000
   0   6 -12     954     620     790   -1.36    0.00  1.0000
   0  -6  12      12     770    -370   -1.36    0.00  1.0000
   0  -8 -12      19     660      70   -1.72    0.00  1.0000
   0   8 -12     291     710     450   -1.72    0.00  1.0000
   0   8  12      19     750    -470   -1.72    0.00  1.0000
   0  -8  12     547     910     760   -1.72    0.00  1.0000
   0  -1  13   28980    1920   28987   -0.01    0.00  1.0000
   0   1 -13   31949    1950   31957   -0.01    0.00  1.0000
   0  -1 -13   30970    1930   30917    0.06    0.00  1.0000
   0   1  13   31320    1940   31267    0.06    0.00  1.0000
   0   3 -13   26989    1820   27307   -0.39    0.00  1.0000
   0  -3 -13   28840    1810   29037   -0.23    0.00  1.0000
   0   3  13   26886    1820   27077   -0.23    0.00  1.0000
   0  -3  13   26293    1780   26607   -0.39    0.00  1.0000
   0  -5  13    7830     920    8489   -1.50    0.00  1.0000
   0  -5 -13    8427    1000    9049   -1.37    0.00  1.0000
   0   5  13    7030     990    7599   -1.37    0.00  1.0000
   0   5 -13    7638    1020    8289   -1.50    0.00  1.0000
   0   7  13   15449    1360   14249    1.98    0.00  1.0000
   0  -7 -13   16967    1350   15708    1.98    0.00  1.0000
   0   7 -13   16046    1380   14869    1.90    0.00  1.0000
   0   7 -13   14986    1420   13849    1.90    0.00  1.0000
   0   0 -14   13601    1330   16178    4.27    0.00  1.0000
   0   0  14   12741    1340   15238    4.27    0.00  1.0000
   0   2 -14   29519    1820   27707   -2.15    0.00  1.0000
   0  -2  14   27040    1800   25307   -2.15    0.00  1.0000
   0   2  14   28911    1820   26987   -2.31    0.00  1.0000
   0  -2 -14   28218    1800   26317   -2.31    0.00  1.0000
   0  -4 -14    9595    1100   10199    1.23    0.00  1.0000
   0   4  14    7359    1050    7889    1.23    0.00  1.0000
   0  -4  14    9131    1060    9769    1.33    0.00  1.0000
   0   4 -14    9315    1100    9959    1.33    0.00  1.0000
   0   6  14    4900     950    4640   -0.77    0.00  1.0000
   0   6 -14    7434    1000    7179   -0.61    0.00  1.0000
   0  -6 -14    6253     950    5959   -0.77    0.00  1.0000
   0   6 -14    6681    1040    6439   -0.61    0.00  1.0000
   0  -1  15       1     670    -290    0.30    0.00  1.0000
   0  -1 -15      12     650      10    0.37    0.00  1.0000
   0   1 -15     819     730     810    0.30    0.00  1.0000
   0   1  15       1     650     -70    0.37    0.00  1.0000
   0   3 -15     557     690     710   -1.42    0.00  1.0000
   0   3  15     327     730     430   -1.26    0.00  1.0000
   0  -3 -15      63     680     110   -1.26    0.00  1.0000
   0  -3  15      13     660    -290   -1.42    0.00  1.0000
   0   0 -16    2024     810    2520    2.11    0.00  1.0000
   0   0  16    3625     910    4280    2.11    0.00  1.0000
   0  -2  16     100     770      60   -1.00    0.00  1.0000
   0  -2 -16     416     720     320   -1.12    0.00  1.0000
   0   2 -16     394     720     310   -1.00    0.00  1.0000
   0   2  16     728     730     600   -1.12    0.00  1.0000
   1   1   0   42184    1880   37546   -4.64    0.00  1.0000
  -1  -1   0   44418    1910   39656   -4.64    0.00  1.0000
  -1  -1   0   43730    1930   39006   -4.64    0.00  1.0000
   1  -1   0   40763    1950   35946   -4.91    0.00  1.0000
  -1   1   0   44071    1890   39056   -4.91    0.00  1.0000
   1   1   0   43264    1930   38566   -4.64    0.00  1.0000
   1   1   0   42925    1910   38246   -4.64    0.00  1.0000
  -1  -1   0   41643    1880   37036   -4.64    0.00  1.0000
   1   2   0    5557     260    2370  -10.58    0.00  1.0000
  -1  -2   0    5219     200    2150  -10.58    0.00  1.0000
   1  -2   0    5366     280    2280   10.43    0.00  1.0000
   1  -2   0    5074     140    2090   10.43    0.00  1.0000
  -1   2   0    5074     150    2090   10.43    0.00  1.0000
   1   2   0    4875     150    1930  -10.58    0.00  1.0000
   1  -2   0    5458     180    2340   10.43    0.00  1.0000
  -1   2   0    5213     180    2180   10.43    0.00  1.0000
   1   2   0    4875     190    1930  -10.58    0.00  1.0000
  -1   2   0    5090     270    2100   10.43    0.00  1.0000
  -1  -2   0    5095     150    2070  -10.58    0.00  1.0000
  -1  -2   0    5063     250    2050  -10.58    0.00  1.0000
  -1  -3   0   11351     850   13279    3.47    0.00  1.0000
  -1  -3   0   12379     760   14389    3.47    0.00  1.0000
  -1  -3   0   11591     720   13539    3.47    0.00  1.0000
   1  -3   0   11804     720   13629    3.23    0.00  1.0000
  -1   3   0   11311     860   13099    3.23    0.00  1.0000
   1   3   0   11869     720   13839    3.47    0.00  1.0000
   1   3   0   11249     840   13169    3.47    0.00  1.0000
  -1   3   0   13025     740   14939    3.23    0.00  1.0000
   1  -3   0   11701     740   13519    3.23    0.00  1.0000
   1   3   0   11221     760   13139    3.47    0.00  1.0000
   1  -3   0   12139     880   13989    3.23    0.00  1.0000
   1   4   0  169838    8719  178742    4.27    0.00  1.0000
  -1  -4   0  172635    8719  181612    4.27    0.00  1.0000
   1  -4   0  180166    8719  188941   -4.09    0.00  1.0000
  -1  -4   0  163231    8859  171963    4.27    0.00  1.0000
  -1   4   0  171312    8729  179872   -4.09    0.00  1.0000
  -1   4   0  166590    8739  175032   -4.09    0.00  1.0000
   1   4   0  158000    8759  166593    4.27    0.00  1.0000
   1  -4   0  159159    8869  167413   -4.09    0.00  1.0000
  -1  -4   0  170793    8759  179722    4.27    0.00  1.0000
   1  -5   0    5668     460    6919   -3.15    0.00  1.0000
  -1  -5   0    8263     800    9729   -3.09    0.00  1.0000
   1   5   0    4645     490    5759   -3.09    0.00  1.0000
   1   5   0    6876     570    8219   -3.09    0.00  1.0000
  -1   5   0    7563     520    8999   -3.15    0.00  1.0000
   1  -5   0    6549     750    7889   -3.15    0.00  1.0000
  -1   5   0    6003     510    7289   -3.15    0.00  1.0000
   1   6   0   17152     960   15608   -2.48    0.00  1.0000
   1   6   0   19612    1040   17958   -2.48    0.00  1.0000
   1  -6   0   18942    1260   17328    2.46    0.00  1.0000
  -1   6   0   18691     990   17088    2.46    0.00  1.0000
  -1  -6   0   19204    1280   17568   -2.48    0.00  1.0000
  -1   6   0   18398     990   16808    2.46    0.00  1.0000
   1  -6   0   19130     950   17508    2.46    0.00  1.0000
   1   7   0     181     240     150   -0.70    0.00  1.0000
  -1  -8   0   33039    2450   39386    6.73    0.00  1.0000
   1  -8   0   32307    2480   38626   -6.77    0.00  1.0000
  -1   8   0   32179    2110   38486   -6.77    0.00  1.0000
   1   8   0   34267    2180   40726    6.73    0.00  1.0000
  -1   8   0   31640    2100   37896   -6.77    0.00  1.0000
   1   8   0   33891    2090   40316    6.73    0.00  1.0000
   1   9   0     492     430     400    0.88    0.00  1.0000
  -1   9   0    1177     390     940    1.47    0.00  1.0000
   1  -9   0    1598     800    1320    1.47    0.00  1.0000
  -1  -9   0     635     750     530    0.88    0.00  1.0000
   1   9   0     547     340     450    0.88    0.00  1.0000
  -1 -10   0    6619    1150    6039   -1.48    0.00  1.0000
   1  10   0    8748     730    8079   -1.48    0.00  1.0000
  -1  10   0    7493     730    6959    1.28    0.00  1.0000
   1 -10   0    7285    1230    6759    1.28    0.00  1.0000
   1  11   0      85     440      90    0.12    0.00  1.0000
  -1 -11   0    1220    1000    1240    0.12    0.00  1.0000
  -1  11   0     153     550     130   -0.41    0.00  1.0000
   1 -11   0       1     980    -120   -0.41    0.00  1.0000
   1  12   0    1724     550    1630   -0.47    0.00  1.0000
  -1 -12   0    1467    1130    1380   -0.47    0.00  1.0000
   1 -12   0    1582    1180    1520    0.32    0.00  1.0000
  -1  12   0     286     640     260    0.32    0.00  1.0000
  -1   0   1   48983    1980   35636  -12.99    0.00  1.0000
  -1   0   1   48925    1940   35586  -12.99    0.00  1.0000
   1   0  -1   49804    1930   36336  -12.99    0.00  1.0000
  -1   0  -1   59478    1960   44656  -13.00    0.00  1.0000
  -1   0   1   49183    1930   35806  -12.99    0.00  1.0000
   1   0   1   59973    1980   45085  -13.00    0.00  1.0000
   1   0   1   54348    1950   40226  -13.00    0.00  1.0000
  -1   1   1   63576     780   13399  -54.45    0.00  1.0000
   1   1  -1   63563     770   13249   54.70    0.00  1.0000
  -1   1   1   62481     790   12899  -54.45    0.00  1.0000
  -1  -1  -1   68906     790   15748   54.70    0.00  1.0000
   1  -1   1   66758     780   14879  -54.46    0.00  1.0000
   1   1  -1   66203     840   14469   54.70    0.00  1.0000
   1   1  -1   63541     800   13239   54.70    0.00  1.0000
   1  -1   1   69644     860   16258  -54.46    0.00  1.0000
  -1   1   1   64271     850   13719  -54.45    0.00  1.0000
  -1  -1  -1   69115     820   15848   54.70    0.00  1.0000
  -1  -1   1   63234     800   13099   54.70    0.00  1.0000
  -1   1  -1   66056     800   14549  -54.46    0.00  1.0000
   1   1   1   69011     810   15798   54.70    0.00  1.0000
   1  -1  -1   63598     850   13409  -54.45    0.00  1.0000
   1  -1  -1   64184     790   13679  -54.45    0.00  1.0000
  -1  -1   1   62018     770   12549   54.70    0.00  1.0000
  -1   1  -1   70264     850   16558  -54.46    0.00  1.0000
  -1   1  -1   65222     780   14159  -54.46    0.00  1.0000
   1   1   1   70981     790   16748   54.70    0.00  1.0000
  -1  -1   1   61439     830   12289   54.70    0.00  1.0000
   1  -1  -1   63510     780   13369  -54.45    0.00  1.0000
   1   1   1   66308     810   14519   54.70    0.00  1.0000
   1   2  -1     308     120     160    1.96    0.00  1.0000
   1  -2   1     259     200     120    2.05    0.00  1.0000
  -1  -2  -1     669     180     440    1.96    0.00  1.0000
  -1  -2  -1     607     140     390    1.96    0.00  1.0000
   1  -2   1     478     110     280    2.05    0.00  1.0000
   1   2  -1     266      80     130    1.96    0.00  1.0000
  -1   2   1     330     110     170    2.05    0.00  1.0000
  -1   2   1     718     200     470    2.05    0.00  1.0000
  -1  -2  -1     852     100     590    1.96    0.00  1.0000
  -1   2   1     412     110     230    2.05    0.00  1.0000
  -1   2  -1     288      70     140    2.05    0.00  1.0000
  -1  -2   1     429      90     250    1.96    0.00  1.0000
   1  -2  -1     718     200     470    2.05    0.00  1.0000
  -1  -2   1     429     200     250    1.96    0.00  1.0000
  -1   2  -1     543     120     330    2.05    0.00  1.0000
   1  -2  -1     755     120     500    2.05    0.00  1.0000
   1   2   1     455     110     270    1.96    0.00  1.0000
   1   2   1     912     180     640    1.96    0.00  1.0000
   1   2   1     308     140     160    1.96    0.00  1.0000
  -1   2  -1     372      80     200    2.05    0.00  1.0000
  -1   2  -1     669     200     430    2.05    0.00  1.0000
  -1  -2   1     294     120     150    1.96    0.00  1.0000
  -1   3   1   17035     790   11489    9.32    0.00  1.0000
   1  -3   1   18462     670   12639    9.36    0.00  1.0000
   1   3  -1   17518     690   11859   -9.37    0.00  1.0000
  -1  -3  -1   19118     770   13209   -9.32    0.00  1.0000
   1  -3   1   20110     840   14009    9.36    0.00  1.0000
  -1   3   1   16682     670   11199    9.32    0.00  1.0000
  -1  -3  -1   18588     660   12769   -9.32    0.00  1.0000
  -1   3   1   17582     670   11939    9.32    0.00  1.0000
  -1  -3  -1   19167     700   13249   -9.32    0.00  1.0000
   1   3  -1   16750     650   11229   -9.37    0.00  1.0000
  -1   3  -1   18002     670   12259    9.36    0.00  1.0000
  -1  -3   1   16628     780   11129   -9.37    0.00  1.0000
   1   3   1   20760     800   14579   -9.32    0.00  1.0000
   1   3   1   17948     660   12239   -9.32    0.00  1.0000
  -1  -3   1   17335     650   11709   -9.37    0.00  1.0000
   1  -3  -1   16633     780   11159    9.32    0.00  1.0000
  -1   3  -1   18486     650   12659    9.36    0.00  1.0000
  -1  -3   1   16163     680   10749   -9.37    0.00  1.0000
   1  -3  -1   17461     670   11839    9.32    0.00  1.0000
   1   3   1   18528     710   12719   -9.32    0.00  1.0000
   1  -3  -1   16340     660   10919    9.32    0.00  1.0000
   1  -4   1   12036     920   13599    2.76    0.00  1.0000
   1  -4   1   11228     690   12739    2.76    0.00  1.0000
  -1   4   1   11057     720   12559    2.76    0.00  1.0000
   1   4  -1   11565     750   12899    2.41    0.00  1.0000
   1   4  -1   10941     700   12239    2.41    0.00  1.0000
  -1  -4  -1   12362     880   13739    2.41    0.00  1.0000
  -1  -4  -1   11879     750   13229    2.41    0.00  1.0000
  -1   4   1   10148     720   11589    2.76    0.00  1.0000
  -1   4  -1   11688     700   13229    2.76    0.00  1.0000
   1  -4  -1   10419     710   11879    2.76    0.00  1.0000
  -1  -4   1   11925     880   13279    2.41    0.00  1.0000
   1   4   1   12419     710   13799    2.41    0.00  1.0000
   1   4   1   11935     780   13289    2.41    0.00  1.0000
  -1   4  -1   11791     730   13339    2.76    0.00  1.0000
   1  -4  -1   10335     870   11789    2.76    0.00  1.0000
  -1  -4   1   11641     740   12979    2.41    0.00  1.0000
  -1  -4   1   10846     700   12139    2.41    0.00  1.0000
   1   5  -1    2858     380    3600   -2.61    0.00  1.0000
   1   5  -1    3512     330    4330   -2.61    0.00  1.0000
  -1   5   1    3611     380    4340    2.31    0.00  1.0000
   1  -5   1    3955     620    4700    2.27    0.00  1.0000
  -1   5   1    2741     350    3380    2.31    0.00  1.0000
  -1  -5  -1    3526     540    4360   -2.66    0.00  1.0000
   1  -5   1    3735     320    4460    2.27    0.00  1.0000
   1  -5  -1    2400     550    3000    2.31    0.00  1.0000
  -1   5  -1    3808     350    4540    2.27    0.00  1.0000
   1   5   1    3266     360    4070   -2.66    0.00  1.0000
  -1  -5   1    3162     560    3940   -2.61    0.00  1.0000
  -1   5  -1    3661     370    4380    2.27    0.00  1.0000
   1   5   1    3033     400    3810   -2.66    0.00  1.0000
   1  -5  -1    3393     340    4100    2.31    0.00  1.0000
   1  -6   1     475     460     320   -1.56    0.00  1.0000
  -1   6   1     401     230     260   -1.56    0.00  1.0000
   1  -6   1     701     170     510   -1.56    0.00  1.0000
   1   6  -1     519     270     370   -1.42    0.00  1.0000
  -1  -6  -1     223     400     130   -1.41    0.00  1.0000
   1   6  -1     325     220     210   -1.42    0.00  1.0000
  -1   6   1     559     240     390   -1.56    0.00  1.0000
   1  -6  -1     887     200     670   -1.56    0.00  1.0000
   1   6   1     565     290     410   -1.41    0.00  1.0000
   1   6   1     518     250     370   -1.41    0.00  1.0000
   1  -6  -1     450     500     300   -1.56    0.00  1.0000
  -1  -6   1     554     450     400   -1.42    0.00  1.0000
  -1   6  -1     351     200     220   -1.56    0.00  1.0000
  -1   6  -1     559     240     390   -1.56    0.00  1.0000
   1   7  -1    4798     590    5459   -1.85    0.00  1.0000
  -1   7   1    5789     570    6479    1.76    0.00  1.0000
  -1   7   1    5270     550    5929    1.76    0.00  1.0000
   1  -7   1    6228     930    6949    1.78    0.00  1.0000
   1  -7   1    6721     520    7469    1.78    0.00  1.0000
   1   7  -1    5540     540    6249   -1.85    0.00  1.0000
  -1  -7  -1    7704     880    8529   -1.83    0.00  1.0000
  -1  -7   1    5502     860    6209   -1.85    0.00  1.0000
  -1   7  -1    7442     580    8229    1.78    0.00  1.0000
  -1   7  -1    7785     600    8589    1.78    0.00  1.0000
   1  -7  -1    6604     950    7339    1.76    0.00  1.0000
   1   7   1    6461     550    7219   -1.83    0.00  1.0000
   1   7   1    6679     660    7449   -1.83    0.00  1.0000
  -1   8   1    1738     390    1940   -0.94    0.00  1.0000
  -1   8   1    1276     380    1450   -0.94    0.00  1.0000
   1   8  -1    1715     370    1870   -0.73    0.00  1.0000
   1  -8   1    1900     750    2110   -0.94    0.00  1.0000
  -1  -8  -1    1637     660    1790   -0.74    0.00  1.0000
   1   8  -1    1361     430    1500   -0.73    0.00  1.0000
   1   8   1    1561     450    1710   -0.74    0.00  1.0000
   1   8   1    1484     350    1630   -0.74    0.00  1.0000
  -1   8  -1     691     360     820   -0.94    0.00  1.0000
  -1   8  -1     922     340    1070   -0.94    0.00  1.0000
  -1  -8   1    1304     690    1440   -0.73    0.00  1.0000
   1  -8  -1    1851     730    2060   -0.94    0.00  1.0000
  -1   9   1     168     370     100    1.20    0.00  1.0000
   1   9  -1       8     450     -70   -1.16    0.00  1.0000
  -1   9   1       9     350    -200    1.20    0.00  1.0000
   1   9  -1       8     320    -110   -1.16    0.00  1.0000
   1  -9   1     958     880     790    1.16    0.00  1.0000
  -1  -9  -1     423     690     310   -1.21    0.00  1.0000
  -1  -9   1       8     730    -200   -1.16    0.00  1.0000
   1   9   1       9     370    -220   -1.21    0.00  1.0000
  -1   9  -1     465     370     350    1.16    0.00  1.0000
   1  -9  -1       9     690    -550    1.20    0.00  1.0000
   1   9   1       9     420    -170   -1.21    0.00  1.0000
   1  10  -1    3036     540    3140    0.37    0.00  1.0000
  -1  10   1    3129     560    3160    0.11    0.00  1.0000
  -1 -10  -1    4297     990    4420    0.37    0.00  1.0000
   1 -10   1    3896    1110    3930    0.11    0.00  1.0000
  -1  10  -1    2692     530    2720    0.11    0.00  1.0000
   1  10   1    2869     670    2970    0.37    0.00  1.0000
  -1 -10   1    1820     930    1900    0.37    0.00  1.0000
   1 -10  -1    2900    1000    2930    0.11    0.00  1.0000
   1  10   1    2683     510    2780    0.37    0.00  1.0000
  -1  11   1    1105     530    1000   -0.65    0.00  1.0000
   1  11  -1     637     510     560    0.63    0.00  1.0000
   1 -11   1    1131    1050    1030   -0.61    0.00  1.0000
  -1 -11  -1     769     960     680    0.66    0.00  1.0000
   1 -11  -1     810    1000     720   -0.65    0.00  1.0000
  -1 -11   1     881    1030     790    0.63    0.00  1.0000
   1  11   1    2057     570    1910    0.66    0.00  1.0000
  -1  11  -1     773     510     690   -0.61    0.00  1.0000
   1 -12   1       1    1090    -540    0.38    0.00  1.0000
  -1 -12  -1      59    1010      60    0.03    0.00  1.0000
  -1  12   1    1013     680    1060    0.38    0.00  1.0000
   1  12  -1       0     490    -490    0.03    0.00  1.0000
  -1  12  -1       1     520    -660    0.38    0.00  1.0000
   1  12   1    1046     580    1050    0.03    0.00  1.0000
  -1 -12   1       0    1070   -1360    0.03    0.00  1.0000
   1 -12  -1       1    1000       0    0.38    0.00  1.0000
   1  -1   2     437     100     180   -3.94    0.00  1.0000
   1  -1   2     332      80     110   -3.94    0.00  1.0000
  -1  -1  -2     166     100      20   -3.66    0.00  1.0000
   1   1  -2     270     120      70   -3.67    0.00  1.0000
  -1   1   2     300      80      90   -3.93    0.00  1.0000
   1   1  -2     305      80      90   -3.67    0.00  1.0000
  -1   1   2     267      80      70   -3.93    0.00  1.0000
   1   1  -2     372      90     130   -3.67    0.00  1.0000
  -1  -1  -2      84      90     -70   -3.66    0.00  1.0000
   1  -1   2     378     140     140   -3.94    0.00  1.0000
   1  -1  -2     348     140     120   -3.93    0.00  1.0000
  -1  -1   2     372      90     130   -3.67    0.00  1.0000
  -1  -1   2     450      90     180   -3.67    0.00  1.0000
   1   1   2     553     100     250   -3.66    0.00  1.0000
   1  -1  -2     522     120     240   -3.93    0.00  1.0000
   1  -1  -2     522      80     240   -3.93    0.00  1.0000
  -1   1  -2     378     110     140   -3.94    0.00  1.0000
   1   1   2     419      80     160   -3.66    0.00  1.0000
  -1   1  -2     577     120     280   -3.94    0.00  1.0000
   1  -1  -2     466      90     200   -3.93    0.00  1.0000
  -1  -1   2     450     160     180   -3.67    0.00  1.0000
  -1   1  -2     549      80     260   -3.94    0.00  1.0000
   1  -2   2   94968    5309  111159   10.10    0.00  1.0000
   1   2  -2   97451    5329  114089  -10.25    0.00  1.0000
  -1   2   2   94480    5329  110659   10.12    0.00  1.0000
   1   2  -2   93517    5399  109829  -10.25    0.00  1.0000
  -1  -2  -2   90988    5329  107129  -10.27    0.00  1.0000
  -1  -2  -2   91753    5359  107959  -10.27    0.00  1.0000
   1   2  -2   91839    5339  108009  -10.25    0.00  1.0000
   1  -2   2   88185    5399  103810   10.10    0.00  1.0000
  -1   2   2   91432    5409  107359   10.12    0.00  1.0000
  -1   2   2   90888    5329  106769   10.12    0.00  1.0000
   1  -2   2   92446    5329  108429   10.10    0.00  1.0000
  -1  -2  -2   91182    5319  107339  -10.27    0.00  1.0000
  -1  -2  -2   90085    5349  106149  -10.27    0.00  1.0000
   1   2  -2   91949    5309  108129  -10.25    0.00  1.0000
   1  -2  -2   88095    5389  103740   10.12    0.00  1.0000
   1   2   2   93173    5359  109499  -10.27    0.00  1.0000
  -1   2  -2   88480    5329  104130   10.10    0.00  1.0000
  -1  -2   2   88136    5399  103990  -10.25    0.00  1.0000
  -1   2  -2   91006    5309  106869   10.10    0.00  1.0000
   1  -2  -2   94914    5339  111129   10.12    0.00  1.0000
   1   2   2   88714    5359  104660  -10.27    0.00  1.0000
  -1  -2   2   92678    5319  108919  -10.25    0.00  1.0000
  -1   2  -2   90332    5399  106139   10.10    0.00  1.0000
   1   3  -2   13607     690   11969    2.89    0.00  1.0000
  -1   3   2   13637     680   12149    2.62    0.00  1.0000
  -1  -3  -2   12472     730   10909    2.89    0.00  1.0000
  -1   3   2   13849     670   12349    2.62    0.00  1.0000
  -1  -3  -2   14201     720   12529    2.89    0.00  1.0000
   1  -3   2   13378     680   11899    2.63    0.00  1.0000
  -1   3   2   14008     810   12499    2.62    0.00  1.0000
   1  -3   2   15431     830   13839    2.63    0.00  1.0000
  -1  -3  -2   14382     660   12699    2.89    0.00  1.0000
   1   3  -2   12486     650   10919    2.89    0.00  1.0000
   1   3   2   13732     670   12089    2.89    0.00  1.0000
  -1   3  -2   14289     660   12759    2.63    0.00  1.0000
   1   3   2   16187     740   14399    2.89    0.00  1.0000
   1  -3  -2   13351     790   11879    2.62    0.00  1.0000
  -1   3  -2   13368     860   11889    2.63    0.00  1.0000
  -1   3  -2   13092     680   11629    2.63    0.00  1.0000
  -1  -3   2   13948     660   12289    2.89    0.00  1.0000
  -1  -3   2   13170     800   11559    2.89    0.00  1.0000
  -1   3  -2   12604     640   11169    2.63    0.00  1.0000
   1  -3  -2   12959     690   11509    2.62    0.00  1.0000
   1   3   2   14190     770   12519    2.89    0.00  1.0000
   1   4  -2   33747    1570   30347    3.87    0.00  1.0000
  -1   4   2   32963    1590   29777   -3.66    0.00  1.0000
  -1  -4  -2   32827    1680   29497    3.84    0.00  1.0000
   1  -4   2   33439    1760   30217   -3.67    0.00  1.0000
   1   4  -2   32281    1600   28957    3.87    0.00  1.0000
  -1   4   2   32426    1590   29267   -3.66    0.00  1.0000
  -1   4  -2   32450    1590   29277   -3.67    0.00  1.0000
  -1  -4   2   35855    1570   32347    3.87    0.00  1.0000
  -1  -4   2   31932    1740   28627    3.87    0.00  1.0000
  -1  -4   2   35528    1600   32037    3.87    0.00  1.0000
   1   4   2   32985    1630   29647    3.84    0.00  1.0000
  -1   4  -2   33997    1540   30747   -3.67    0.00  1.0000
   1  -4  -2   34351    1600   31097   -3.66    0.00  1.0000
   1  -4  -2   33016    1710   29827   -3.66    0.00  1.0000
   1   4   2   36398    1590   32887    3.84    0.00  1.0000
  -1   4  -2   35121    1570   31817   -3.67    0.00  1.0000
  -1  -5  -2    2849     430    2180   -2.67    0.00  1.0000
  -1   5   2    3505     320    2750   -2.70    0.00  1.0000
   1   5  -2    3517     320    2770   -2.66    0.00  1.0000
   1   5  -2    3076     260    2380   -2.66    0.00  1.0000
  -1   5   2    2938     300    2250   -2.70    0.00  1.0000
  -1   5  -2    3413     320    2670   -2.69    0.00  1.0000
  -1  -5   2    3641     520    2880   -2.66    0.00  1.0000
   1  -5  -2    2835     450    2160   -2.70    0.00  1.0000
   1  -5  -2    3562     310    2800   -2.70    0.00  1.0000
   1   5   2    3755     300    2980   -2.67    0.00  1.0000
  -1   5  -2    3627     240    2860   -2.69    0.00  1.0000
  -1   5  -2    3152     270    2440   -2.69    0.00  1.0000
  -1   6   2  131596    6759  136166    2.51    0.00  1.0000
  -1  -6  -2  130949    6929  135506   -2.50    0.00  1.0000
   1  -6   2  128239    6999  132847    2.56    0.00  1.0000
   1   6  -2  134439    6789  139136   -2.55    0.00  1.0000
   1   6  -2  134331    6739  139026   -2.55    0.00  1.0000
  -1   6   2  128717    6759  133237    2.51    0.00  1.0000
  -1   6  -2  131481    6739  136146    2.56    0.00  1.0000
   1  -6  -2  126712    6939  131197    2.51    0.00  1.0000
   1   6   2  130792    6809  135346   -2.50    0.00  1.0000
   1   6   2  130438    6749  134986   -2.50    0.00  1.0000
  -1  -6   2  132591    6999  137256   -2.55    0.00  1.0000
  -1   6  -2  132080    6749  136756    2.56    0.00  1.0000
  -1   6  -2  127512    6699  132107    2.56    0.00  1.0000
   1   7  -2    5777     520    6029   -0.65    0.00  1.0000
  -1   7   2    6172     550    6259   -0.22    0.00  1.0000
  -1  -7  -2    5609     760    5859   -0.66    0.00  1.0000
   1   7  -2    5493     570    5739   -0.65    0.00  1.0000
  -1   7   2    5914     570    5999   -0.22    0.00  1.0000
   1  -7   2    6439     890    6529   -0.22    0.00  1.0000
   1   7   2    4506     490    4730   -0.66    0.00  1.0000
  -1  -7   2    6051     870    6309   -0.65    0.00  1.0000
  -1   7  -2    6369     520    6459   -0.22    0.00  1.0000
   1   7   2    6186     590    6449   -0.66    0.00  1.0000
  -1   7  -2    5803     530    5889   -0.22    0.00  1.0000
   1  -7  -2    6688     840    6779   -0.22    0.00  1.0000
   1   8  -2   22845    1190   18428    6.27    0.00  1.0000
   1   8  -2   22600    1070   18208    6.27    0.00  1.0000
  -1  -8  -2   25188    1530   20518    6.30    0.00  1.0000
  -1   8   2   21837    1150   17498   -6.31    0.00  1.0000
  -1   8   2   21569    1110   17258   -6.31    0.00  1.0000
   1  -8   2   21947    1540   17618   -6.27    0.00  1.0000
  -1   8  -2   22148    1110   17798   -6.27    0.00  1.0000
   1   8   2   22232    1120   17858    6.30    0.00  1.0000
   1   8   2   22979    1210   18528    6.30    0.00  1.0000
  -1   8  -2   23373    1100   18898   -6.27    0.00  1.0000
  -1  -8   2   21563    1510   17278    6.27    0.00  1.0000
   1  -8  -2   19518    1530   15428   -6.31    0.00  1.0000
  -1  -9  -2     945     700    1050    0.72    0.00  1.0000
   1   9  -2       3     360    -100    0.73    0.00  1.0000
   1  -9   2      15     740      50    1.42    0.00  1.0000
   1   9  -2     282     420     340    0.73    0.00  1.0000
  -1   9   2      13     380    -230    1.42    0.00  1.0000
  -1   9   2     109     350     190    1.42    0.00  1.0000
   1  -9  -2      13     680    -250    1.42    0.00  1.0000
   1   9   2    1173     490    1290    0.72    0.00  1.0000
  -1   9  -2     140     430     230    1.42    0.00  1.0000
   1   9   2     218     350     270    0.72    0.00  1.0000
  -1  -9   2     318     740     380    0.73    0.00  1.0000
   1 -10   2   11556    1550   12239    1.26    0.00  1.0000
  -1 -10  -2   13639    1490   14469   -1.41    0.00  1.0000
  -1  10   2   11623    1010   12309    1.27    0.00  1.0000
   1  10  -2   11885     940   12659   -1.41    0.00  1.0000
   1  10   2   11380     980   12139   -1.41    0.00  1.0000
   1  10   2   11070    1050   11819   -1.41    0.00  1.0000
   1 -10  -2   12790    1490   13509    1.27    0.00  1.0000
  -1 -10   2   12816    1540   13619   -1.41    0.00  1.0000
  -1  10  -2   12208    1040   12909    1.26    0.00  1.0000
   1  11  -2       0     480    -220    0.03    0.00  1.0000
  -1  11   2     706     590     790   -0.62    0.00  1.0000
   1 -11   2     115    1060     150   -0.62    0.00  1.0000
  -1 -11  -2     272     860     270    0.02    0.00  1.0000
  -1 -11   2     242    1020     240    0.03    0.00  1.0000
   1  11   2     573     530     570    0.02    0.00  1.0000
   1 -11  -2       2    1020    -500   -0.62    0.00  1.0000
  -1  11  -2     810     560     900   -0.62    0.00  1.0000
   1  12  -2    1998     960    2070   -0.33    0.00  1.0000
  -1  12   2     906     670     920    0.10    0.00  1.0000
  -1 -12  -2    1129    1190    1180   -0.30    0.00  1.0000
   1 -12   2    1230    1220    1250    0.12    0.00  1.0000
   1 -12  -2    1203    1090    1220    0.10    0.00  1.0000
  -1  12  -2    1240     590    1260    0.12    0.00  1.0000
   1  12   2    1227     620    1280   -0.30    0.00  1.0000
  -1 -12   2     668    1170     710   -0.33    0.00  1.0000
   1   0   3      65     100     190   -8.71    0.00  1.0000
  -1   0  -3      23     110     290   -8.71    0.00  1.0000
  -1   0   3     475     150    -340   -8.70    0.00  1.0000
  -1   0  -3     476     150     -50   -8.71    0.00  1.0000
  -1   0   3      70     130     180   -8.70    0.00  1.0000
  -1   0   3     475     130     -70   -8.70    0.00  1.0000
   1   0  -3     475     120     -60   -8.70    0.00  1.0000
   1   0   3       1     170     500   -8.71    0.00  1.0000
  -1   0  -3      10     150     350   -8.71    0.00  1.0000
   1   0  -3     475      80    -340   -8.70    0.00  1.0000
   1  -1   3   11855    2080   42136  -38.49    0.00  1.0000
   1  -1   3   11512    2110   41486  -38.49    0.00  1.0000
   1   1  -3   11384    2080   41456   38.70    0.00  1.0000
   1   1  -3   10899    2090   40526   38.70    0.00  1.0000
  -1  -1  -3    8935    2080   36676   38.73    0.00  1.0000
   1  -1   3   11139    2110   40776  -38.49    0.00  1.0000
   1   1  -3   10569    2110   39886   38.70    0.00  1.0000
  -1   1   3   11093    2090   40716  -38.52    0.00  1.0000
  -1   1  -3   13116    2090   44486  -38.49    0.00  1.0000
  -1   1  -3   11791    2120   42016  -38.49    0.00  1.0000
  -1  -1   3   10734    2080   40206   38.70    0.00  1.0000
   1   1   3   10914    2040   40586   38.73    0.00  1.0000
   1   1   3   10852    2090   40466   38.73    0.00  1.0000
  -1  -1   3   11689    2080   42036   38.70    0.00  1.0000
   1  -1  -3   11550    2090   41586  -38.52    0.00  1.0000
  -1   1  -3   11050    2100   40606  -38.49    0.00  1.0000
   1   1   3    9971    2110   38746   38.73    0.00  1.0000
   1  -1  -3   11245    2070   41006  -38.52    0.00  1.0000
   1  -1  -3   12325    2100   43046  -38.52    0.00  1.0000
  -1  -1   3   11211    2130   41126   38.70    0.00  1.0000
  -1  -2  -3     260     150     190    0.93    0.00  1.0000
   1  -2   3     708     150     560    1.18    0.00  1.0000
  -1  -2  -3     375     120     290    0.93    0.00  1.0000
   1  -2   3     243     200     160    1.18    0.00  1.0000
   1   2  -3     387     140     300    0.94    0.00  1.0000
  -1   2   3     422     200     310    1.17    0.00  1.0000
  -1  -2  -3     201     130     140    0.93    0.00  1.0000
  -1   2   3     786     150     630    1.17    0.00  1.0000
   1   2  -3     566     140     460    0.94    0.00  1.0000
  -1   2   3     583     170     450    1.17    0.00  1.0000
  -1  -2  -3     352     180     270    0.93    0.00  1.0000
   1   2  -3     555     220     450    0.94    0.00  1.0000
   1  -2   3     328     120     230    1.18    0.00  1.0000
   1   2   3     499     140     400    0.93    0.00  1.0000
  -1  -2   3     237     130     170    0.94    0.00  1.0000
  -1  -2   3     307     210     230    0.94    0.00  1.0000
  -1   2  -3     268     160     180    1.18    0.00  1.0000
  -1   2  -3     340     110     240    1.18    0.00  1.0000
  -1  -2   3     213     130     150    0.94    0.00  1.0000
   1   2   3     466     180     370    0.93    0.00  1.0000
   1  -2  -3     154     160      90    1.17    0.00  1.0000
  -1   2  -3     618     220     480    1.18    0.00  1.0000
   1  -2  -3     399     170     290    1.17    0.00  1.0000
   1   3  -3   35161    1580   31787   -3.69    0.00  1.0000
   1  -3   3   32596    1700   29377    3.66    0.00  1.0000
   1   3  -3   33267    1610   29987   -3.69    0.00  1.0000
   1  -3   3   33544    1550   30277    3.66    0.00  1.0000
   1   3  -3   34414    1570   31077   -3.69    0.00  1.0000
  -1  -3  -3   32884    1620   29677   -3.63    0.00  1.0000
  -1   3   3   33101    1590   29907    3.60    0.00  1.0000
  -1  -3  -3   33589    1590   30347   -3.63    0.00  1.0000
  -1   3   3   33269    1690   30067    3.60    0.00  1.0000
  -1   3   3   34079    1580   30837    3.60    0.00  1.0000
   1   3   3   33852    1640   30597   -3.63    0.00  1.0000
   1   3   3   33411    1630   30177   -3.63    0.00  1.0000
  -1   3  -3   34933    1560   31597    3.66    0.00  1.0000
  -1  -3   3   33836    1580   30527   -3.69    0.00  1.0000
   1  -3  -3   34394    1670   31137    3.60    0.00  1.0000
  -1   3  -3   33786    1590   30507    3.66    0.00  1.0000
   1  -3  -3   34615    1610   31347    3.60    0.00  1.0000
  -1  -3   3   32245    1690   29017   -3.69    0.00  1.0000
  -1   4   3   53446    2710   50835    2.28    0.00  1.0000
   1  -4   3   54304    2870   51675    2.28    0.00  1.0000
  -1  -4  -3   54527    2780   52135    2.07    0.00  1.0000
   1   4  -3   59034    2700   56544    2.07    0.00  1.0000
   1   4  -3   55979    2730   53555    2.07    0.00  1.0000
  -1   4   3   56101    2720   53425    2.28    0.00  1.0000
   1  -4  -3   54800    2820   52155    2.28    0.00  1.0000
  -1   4  -3   57399    2700   54695    2.28    0.00  1.0000
  -1  -4   3   53023    2850   50665    2.07    0.00  1.0000
   1  -4  -3   56132    2750   53455    2.28    0.00  1.0000
  -1  -4   3   59014    2700   56524    2.07    0.00  1.0000
   1   4   3   57175    2710   54725    2.07    0.00  1.0000
  -1   4  -3   55606    2670   52945    2.28    0.00  1.0000
  -1   4  -3   55708    2710   53045    2.28    0.00  1.0000
   1   4   3   53187    2760   50825    2.07    0.00  1.0000
   1   4   3   57430    2820   54974    2.07    0.00  1.0000
  -1   5   3    7426     500    6149    3.13    0.00  1.0000
  -1  -5  -3    6468     580    5209   -3.33    0.00  1.0000
   1   5  -3    7521     450    6179   -3.27    0.00  1.0000
   1   5  -3    8631     520    7189   -3.27    0.00  1.0000
  -1   5   3    7678     490    6379    3.13    0.00  1.0000
   1  -5   3    7621     740    6349    3.07    0.00  1.0000
  -1   5  -3    7763     460    6479    3.07    0.00  1.0000
  -1   5  -3    7456     480    6199    3.07    0.00  1.0000
   1   5   3    6758     530    5469   -3.33    0.00  1.0000
   1  -5  -3    6831     620    5609    3.13    0.00  1.0000
  -1  -5   3    6747     700    5479   -3.27    0.00  1.0000
  -1   5  -3    6510     390    5339    3.07    0.00  1.0000
   1   5   3    7201     460    5869   -3.33    0.00  1.0000
  -1   6   3     591     290     710   -0.93    0.00  1.0000
  -1  -6  -3     900     460    1020   -0.77    0.00  1.0000
   1  -6   3     906     540    1050   -0.92    0.00  1.0000
   1   6  -3     471     250     560   -0.78    0.00  1.0000
  -1   6   3     537     310     650   -0.93    0.00  1.0000
   1   6  -3    1182     320    1320   -0.78    0.00  1.0000
  -1   6  -3     952     250    1100   -0.92    0.00  1.0000
   1   6   3     601     360     700   -0.77    0.00  1.0000
   1   6   3     825     270     940   -0.77    0.00  1.0000
  -1  -6   3     545     520     640   -0.78    0.00  1.0000
   1  -6  -3     877     450    1020   -0.93    0.00  1.0000
  -1   6  -3     420     260     520   -0.92    0.00  1.0000
  -1   6  -3     528     200     640   -0.92    0.00  1.0000
  -1   7   3    9292     710    8649    1.36    0.00  1.0000
  -1  -7  -3   10027     960    9299   -1.49    0.00  1.0000
   1  -7   3    9265    1060    8629    1.35    0.00  1.0000
   1   7  -3    9853     660    9139   -1.47    0.00  1.0000
   1   7  -3    8710     700    8039   -1.47    0.00  1.0000
  -1   7   3    9665     690    9009    1.36    0.00  1.0000
  -1  -7   3    8012     980    7369   -1.47    0.00  1.0000
   1   7   3    9819     780    9099   -1.49    0.00  1.0000
  -1   7  -3    9483     640    8839    1.35    0.00  1.0000
   1  -7  -3   10327     960    9649    1.36    0.00  1.0000
  -1   7  -3    9348     670    8709    1.35    0.00  1.0000
   1   7   3    9497     660    8789   -1.49    0.00  1.0000
   1  -8   3   13815    1340   13309   -0.87    0.00  1.0000
   1   8  -3   10142     870    9849   -0.59    0.00  1.0000
  -1   8   3   11987     850   11509   -0.88    0.00  1.0000
  -1   8   3   12569     880   12079   -0.88    0.00  1.0000
   1   8  -3   12069     790   11749   -0.59    0.00  1.0000
  -1  -8  -3   12000    1130   11679   -0.59    0.00  1.0000
   1   8   3   12121     860   11799   -0.59    0.00  1.0000
  -1   8  -3   12092     840   11619   -0.87    0.00  1.0000
  -1  -8   3   12485    1280   12159   -0.59    0.00  1.0000
  -1   8  -3   12704     810   12219   -0.87    0.00  1.0000
   1   8   3   10549     930   10249   -0.59    0.00  1.0000
   1  -8  -3   11814    1180   11339   -0.88    0.00  1.0000
   1  -9   3    4528    1020    3890    1.99    0.00  1.0000
   1   9  -3    4578     530    3980   -1.85    0.00  1.0000
  -1  -9  -3    3502     800    2960   -1.93    0.00  1.0000
  -1   9   3    4800     540    4120    2.06    0.00  1.0000
   1   9  -3    4728     620    4120   -1.85    0.00  1.0000
  -1   9   3    5446     570    4720    2.06    0.00  1.0000
  -1   9  -3    5228     540    4540    1.99    0.00  1.0000
   1   9   3    5313     540    4640   -1.93    0.00  1.0000
   1  -9  -3    4638     940    3970    2.06    0.00  1.0000
   1   9   3    2825     570    2340   -1.93    0.00  1.0000
  -1  -9   3    6198    1030    5499   -1.85    0.00  1.0000
  -1 -10  -3       0     810    -150   -0.15    0.00  1.0000
   1  10  -3     449     440     450   -0.14    0.00  1.0000
  -1  10   3     109     520     110   -0.20    0.00  1.0000
   1 -10   3       0     930    -430   -0.20    0.00  1.0000
  -1  10  -3       0     470    -710   -0.20    0.00  1.0000
   1  10   3       0     460    -360   -0.15    0.00  1.0000
   1  10   3     150     500     150   -0.15    0.00  1.0000
  -1 -10   3       0     970    -910   -0.14    0.00  1.0000
   1 -10  -3       0     780       0   -0.20    0.00  1.0000
   1  11  -3    3073     560    3280    0.74    0.00  1.0000
  -1  11   3    3017     630    3230   -0.76    0.00  1.0000
  -1 -11  -3    3215    1010    3430    0.75    0.00  1.0000
   1 -11   3    4102    1270    4340   -0.74    0.00  1.0000
   1  11   3    2886     590    3090    0.75    0.00  1.0000
   1 -11  -3    2873    1050    3080   -0.76    0.00  1.0000
  -1 -11   3    2822    1180    3020    0.74    0.00  1.0000
  -1  11  -3    3655     690    3880   -0.74    0.00  1.0000
  -1  12   3      45     660      60    0.43    0.00  1.0000
  -1 -12  -3       0     920    -360    0.03    0.00  1.0000
   1 -12   3     116    1140     140    0.43    0.00  1.0000
  -1 -12   3     148    1150     150    0.03    0.00  1.0000
   1  12   3      89     630      90    0.03    0.00  1.0000
  -1  12  -3    1079     640    1150    0.43    0.00  1.0000
   1 -12  -3       1     920    -560    0.43    0.00  1.0000
   1  -1   4     928     160     670   -1.83    0.00  1.0000
   1  -1   4     857     190     610   -1.83    0.00  1.0000
  -1   1   4     775     150     540   -1.84    0.00  1.0000
  -1   1   4     787     170     550   -1.84    0.00  1.0000
   1   1  -4    1213     210     960   -1.54    0.00  1.0000
   1   1  -4     976     180     750   -1.54    0.00  1.0000
   1   1  -4    1021     160     790   -1.54    0.00  1.0000
  -1  -1  -4     917     190     700   -1.53    0.00  1.0000
   1  -1   4     833     190     590   -1.83    0.00  1.0000
  -1  -1   4     884     170     670   -1.54    0.00  1.0000
  -1   1  -4    1264     190     960   -1.83    0.00  1.0000
   1  -1  -4     691     160     470   -1.84    0.00  1.0000
   1   1   4     860     210     650   -1.53    0.00  1.0000
   1   1   4     860     130     650   -1.53    0.00  1.0000
  -1  -1   4     895     160     680   -1.54    0.00  1.0000
  -1   1  -4    1287     180     980   -1.83    0.00  1.0000
   1  -1  -4    1128     180     840   -1.84    0.00  1.0000
   1  -1  -4      82     140      20   -1.84    0.00  1.0000
  -1   1  -4    1091     180     810   -1.83    0.00  1.0000
   1  -1  -4    1186     150     890   -1.84    0.00  1.0000
   1   2  -4   69804    2930   58294   -9.11    0.00  1.0000
   1  -2   4   70285    2850   58904    8.97    0.00  1.0000
   1  -2   4   65636    2920   54655    8.97    0.00  1.0000
   1   2  -4   71663    2890   59994   -9.11    0.00  1.0000
  -1  -2  -4   66371    2870   55104   -9.16    0.00  1.0000
  -1  -2  -4   71629    2830   59904   -9.16    0.00  1.0000
   1   2  -4   68052    2870   56694   -9.11    0.00  1.0000
  -1   2   4   65900    2870   54855    9.00    0.00  1.0000
  -1   2  -4   70219    2890   58844    8.97    0.00  1.0000
  -1   2  -4   67573    2850   56424    8.97    0.00  1.0000
   1  -2  -4   67881    2880   56664    9.00    0.00  1.0000
  -1  -2   4   66539    2860   55314   -9.11    0.00  1.0000
   1  -2  -4   67542    2870   56354    9.00    0.00  1.0000
  -1  -2   4   68216    2870   56844   -9.11    0.00  1.0000
   1  -2  -4   68527    2890   57254    9.00    0.00  1.0000
   1   2   4   66645    2840   55354   -9.16    0.00  1.0000
   1  -2  -4   66655    2880   55544    9.00    0.00  1.0000
  -1   2  -4   68230    2930   57024    8.97    0.00  1.0000
  -1  -2   4   67241    2940   55954   -9.11    0.00  1.0000
   1   2   4   61964    2890   51095   -9.16    0.00  1.0000
  -1   3   4   17103     980   16238    1.34    0.00  1.0000
   1   3  -4   15998     850   14969    1.65    0.00  1.0000
  -1  -3  -4   16110     870   15078    1.65    0.00  1.0000
  -1   3   4   15697     860   14869    1.34    0.00  1.0000
  -1   3   4   15276     870   14459    1.34    0.00  1.0000
   1  -3   4   17039     840   16168    1.35    0.00  1.0000
   1  -3   4   15622    1020   14789    1.35    0.00  1.0000
  -1  -3  -4   16967     880   15908    1.65    0.00  1.0000
  -1  -3   4   15119    1010   14119    1.65    0.00  1.0000
  -1   3  -4   16710     840   15848    1.35    0.00  1.0000
   1   3   4   16151     910   15118    1.65    0.00  1.0000
   1  -3  -4   16261     930   15418    1.34    0.00  1.0000
   1   3   4   16874     930   15818    1.65    0.00  1.0000
  -1  -3   4   17330     880   16258    1.65    0.00  1.0000
  -1   3  -4   15509     890   14679    1.35    0.00  1.0000
  -1   4   4   62561    3290   65913   -2.66    0.00  1.0000
  -1  -4  -4   59424    3280   62964    2.87    0.00  1.0000
  -1  -4  -4   61212    3320   64804    2.87    0.00  1.0000
   1   4  -4   60697    3300   64284    2.88    0.00  1.0000
  -1   4   4   61578    3270   64904   -2.66    0.00  1.0000
   1  -4   4   61282    3440   64584   -2.64    0.00  1.0000
   1   4  -4   63339    3260   67003    2.88    0.00  1.0000
  -1   4  -4   62878    3240   66223   -2.64    0.00  1.0000
  -1   4  -4   64184    3280   67563   -2.64    0.00  1.0000
  -1  -4   4   60259    3430   63834    2.88    0.00  1.0000
   1   4   4   62164    3360   65783    2.87    0.00  1.0000
   1  -4  -4   61091    3360   64404   -2.66    0.00  1.0000
  -1   4  -4   56297    3280   59464   -2.64    0.00  1.0000
   1   4   4   57142    3320   60614    2.87    0.00  1.0000
  -1   5   4   13731     890   14739   -1.69    0.00  1.0000
  -1   5   4   14667     840   15708   -1.69    0.00  1.0000
   1   5  -4   12417     810   13379   -1.69    0.00  1.0000
   1  -5   4   13320    1110   14309   -1.68    0.00  1.0000
  -1  -5  -4   13154     950   14149   -1.70    0.00  1.0000
   1   5  -4   13266     870   14259   -1.69    0.00  1.0000
  -1   5  -4   11374     840   12289   -1.68    0.00  1.0000
   1   5   4   13511     850   14519   -1.70    0.00  1.0000
   1   5   4   11748     900   12689   -1.70    0.00  1.0000
  -1  -5   4   11012    1050   11919   -1.69    0.00  1.0000
   1  -5  -4   11861     980   12799   -1.69    0.00  1.0000
  -1   5  -4   14468     840   15498   -1.68    0.00  1.0000
  -1   6   4   45474    2280   42636    2.72    0.00  1.0000
   1   6  -4   47152    2230   44286   -2.70    0.00  1.0000
  -1  -6  -4   46659    2400   43846   -2.66    0.00  1.0000
   1  -6   4   45450    2530   42556    2.78    0.00  1.0000
  -1   6   4   44761    2250   41946    2.72    0.00  1.0000
   1   6  -4   44323    2290   41546   -2.70    0.00  1.0000
  -1   6  -4   45636    2250   42736    2.78    0.00  1.0000
  -1  -6   4   43321    2500   40576   -2.70    0.00  1.0000
   1   6   4   46835    2250   44016   -2.66    0.00  1.0000
   1  -6  -4   45319    2430   42486    2.72    0.00  1.0000
   1   6   4   44296    2310   41556   -2.66    0.00  1.0000
  -1   6  -4   47753    2260   44786    2.78    0.00  1.0000
  -1  -7  -4    1370     550    1250   -0.66    0.00  1.0000
   1   7  -4    1430     370    1310   -0.65    0.00  1.0000
  -1   7   4    1313     360    1260   -0.30    0.00  1.0000
   1  -7   4    1160     650    1110   -0.30    0.00  1.0000
   1   7  -4    1095     290     990   -0.65    0.00  1.0000
  -1   7   4    1334     370    1280   -0.30    0.00  1.0000
  -1  -7   4    1168     650    1060   -0.65    0.00  1.0000
  -1   7  -4     575     300     540   -0.30    0.00  1.0000
  -1   7  -4    1629     350    1570   -0.30    0.00  1.0000
   1   7   4     843     390     750   -0.66    0.00  1.0000
   1  -7  -4    1027     580     980   -0.30    0.00  1.0000
   1   7   4    1370     390    1250   -0.66    0.00  1.0000
   1   8  -4   24661    1590   28777    5.07    0.00  1.0000
  -1   8   4   23583    1610   27667   -5.14    0.00  1.0000
  -1   8   4   24858    1650   29047   -5.14    0.00  1.0000
   1  -8   4   23404    2060   27417   -5.07    0.00  1.0000
  -1  -8  -4   24172    1840   28297    5.13    0.00  1.0000
   1   8  -4   24226    1660   28307    5.07    0.00  1.0000
   1   8   4   23138    1710   27177    5.13    0.00  1.0000
  -1   8  -4   25041    1590   29187   -5.07    0.00  1.0000
   1   8   4   24080    1600   28197    5.13    0.00  1.0000
  -1  -8   4   20860    1980   24658    5.07    0.00  1.0000
  -1   8  -4   25792    1640   29997   -5.07    0.00  1.0000
   1  -8  -4   23786    1950   27887   -5.14    0.00  1.0000
  -1  -9  -4    1792     690    1900    0.50    0.00  1.0000
   1  -9   4     475     860     630    1.32    0.00  1.0000
   1   9  -4     844     410     920    0.52    0.00  1.0000
  -1   9   4     937     470    1150    1.32    0.00  1.0000
  -1   9   4    1503     480    1770    1.32    0.00  1.0000
   1   9  -4    1286     500    1380    0.52    0.00  1.0000
   1   9   4     692     410     760    0.50    0.00  1.0000
  -1   9  -4     856     430    1060    1.32    0.00  1.0000
   1  -9  -4    1127     810    1360    1.32    0.00  1.0000
   1   9   4    1414     550    1510    0.50    0.00  1.0000
  -1  -9   4     548     940     610    0.52    0.00  1.0000
  -1  10   4    4964     710    4610    1.04    0.00  1.0000
   1 -10   4    5549    1190    5159    1.08    0.00  1.0000
  -1 -10  -4    5493    1010    5119   -1.04    0.00  1.0000
   1  10  -4    4814     610    4450   -1.08    0.00  1.0000
  -1  10  -4    5466     650    5079    1.08    0.00  1.0000
   1 -10  -4    3319     930    3030    1.04    0.00  1.0000
   1  10   4    5307     750    4940   -1.04    0.00  1.0000
   1  10   4    7136     730    6709   -1.04    0.00  1.0000
  -1 -10   4    4678    1150    4320   -1.08    0.00  1.0000
  -1  11   4     132     610     190   -0.97    0.00  1.0000
   1 -11   4     174    1020     240   -0.98    0.00  1.0000
  -1 -11  -4     327     950     340   -0.15    0.00  1.0000
   1  11  -4       0     470    -330   -0.15    0.00  1.0000
  -1 -11   4       0    1030    -300   -0.15    0.00  1.0000
   1 -11  -4      11     950      30   -0.97    0.00  1.0000
   1  11   4      55     500      60   -0.15    0.00  1.0000
  -1  11  -4       6     550    -510   -0.98    0.00  1.0000
   1   0  -5   10187     670   12089   -3.60    0.00  1.0000
   1   0   5    9362     630   11189   -3.60    0.00  1.0000
   1   0  -5    9719     690   11579   -3.60    0.00  1.0000
  -1   0  -5    9289     700   11109   -3.60    0.00  1.0000
   1   0   5    9664     710   11519   -3.60    0.00  1.0000
  -1   0   5    9454     700   11289   -3.60    0.00  1.0000
  -1   0  -5    9728     630   11589   -3.60    0.00  1.0000
   1   1  -5    1018     200     240   18.82    0.00  1.0000
  -1  -1  -5     826     200     360   18.91    0.00  1.0000
  -1   1   5     918     150     290  -18.78    0.00  1.0000
  -1   1   5     779     190     380  -18.78    0.00  1.0000
   1   1  -5     799     220     370   18.82    0.00  1.0000
   1  -1   5    2190     190     -40  -18.69    0.00  1.0000
   1  -1   5    1534     170      60  -18.69    0.00  1.0000
  -1   1  -5    1017     170     230  -18.69    0.00  1.0000
  -1   1  -5     600     230     520  -18.69    0.00  1.0000
   1  -1  -5    1460     180      80  -18.78    0.00  1.0000
  -1  -1   5    1018     190     240   18.82    0.00  1.0000
   1  -1  -5    2212     130    -150  -18.78    0.00  1.0000
  -1  -1   5    1741     210      30   18.82    0.00  1.0000
   1   1   5    1692     210      40   18.91    0.00  1.0000
  -1  -1   5     874     180     320   18.82    0.00  1.0000
  -1  -2  -5       0      90     -10    0.01    0.00  1.0000
   1  -2   5       1     170    -290    0.29    0.00  1.0000
   1  -2   5       1     230    -130    0.29    0.00  1.0000
   1   2  -5     189     220     190    0.01    0.00  1.0000
   1   2  -5     259     220     260    0.01    0.00  1.0000
  -1   2   5       1     180    -180    0.30    0.00  1.0000
  -1  -2  -5      60     200      60    0.01    0.00  1.0000
  -1  -2   5       0     170     -20    0.01    0.00  1.0000
  -1   2  -5     266     210     290    0.29    0.00  1.0000
   1  -2  -5       1     160     -20    0.30    0.00  1.0000
   1  -2  -5      40     150      50    0.30    0.00  1.0000
  -1  -2   5       0     260    -390    0.01    0.00  1.0000
  -1   2  -5       1     230     -20    0.29    0.00  1.0000
   1   2   5       0     100     -30    0.01    0.00  1.0000
   1  -2  -5     104     170     120    0.30    0.00  1.0000
   1   2   5       0     210    -200    0.01    0.00  1.0000
   1   3  -5    2667     320    2170    2.04    0.00  1.0000
   1  -3   5    3019     460    2480   -2.08    0.00  1.0000
  -1  -3  -5    3130     320    2590    2.04    0.00  1.0000
   1  -3   5    2632     280    2130   -2.08    0.00  1.0000
  -1   3   5    2606     340    2110   -2.06    0.00  1.0000
  -1  -3  -5    3097     270    2560    2.04    0.00  1.0000
   1   3   5    2799     350    2290    2.04    0.00  1.0000
   1  -3  -5    3630     350    3040   -2.06    0.00  1.0000
  -1  -3   5    2976     290    2450    2.04    0.00  1.0000
  -1   3  -5    2787     340    2270   -2.08    0.00  1.0000
   1   3   5    3382     310    2820    2.04    0.00  1.0000
  -1  -3   5    2534     430    2050    2.04    0.00  1.0000
   1  -3  -5    2983     330    2450   -2.06    0.00  1.0000
   1   4  -5   10053     770   10759    1.38    0.00  1.0000
  -1  -4  -5   11705     770   12469    1.39    0.00  1.0000
  -1   4   5   11047     880   11919    1.63    0.00  1.0000
   1   4  -5   10701     710   11429    1.38    0.00  1.0000
  -1   4   5   10287     730   11129    1.63    0.00  1.0000
   1  -4   5   10620     970   11479    1.63    0.00  1.0000
   1  -4   5   10938     690   11809    1.63    0.00  1.0000
  -1   4   5   10854     770   11719    1.63    0.00  1.0000
  -1  -4  -5   10321     740   11039    1.39    0.00  1.0000
  -1   4  -5   10543     760   11399    1.63    0.00  1.0000
  -1  -4   5    9888     910   10589    1.38    0.00  1.0000
   1   4   5   10756     800   11489    1.39    0.00  1.0000
   1   4   5    9876     830   10579    1.39    0.00  1.0000
   1  -4  -5   10681     790   11539    1.63    0.00  1.0000
  -1  -5  -5   10126     860   11639   -2.92    0.00  1.0000
  -1   5   5    9622     790   11129    2.98    0.00  1.0000
   1  -5   5   10661    1030   12249    2.99    0.00  1.0000
  -1   5   5   10386     780   11949    2.98    0.00  1.0000
   1   5  -5   10996     810   12579   -2.93    0.00  1.0000
   1   5  -5   10884     740   12459   -2.93    0.00  1.0000
  -1  -5  -5   10172     810   11689   -2.92    0.00  1.0000
   1   5   5    9520     840   10989   -2.92    0.00  1.0000
  -1  -5   5    9820    1010   11319   -2.93    0.00  1.0000
   1  -5  -5   10171     890   11719    2.98    0.00  1.0000
  -1   5  -5   10969     830   12579    2.99    0.00  1.0000
  -1   5  -5   10558     800   12139    2.99    0.00  1.0000
  -1   6   5       1     280    -100   -0.40    0.00  1.0000
   1  -6   5       1     510    -220   -0.39    0.00  1.0000
  -1  -6  -5     112     330     110   -0.03    0.00  1.0000
   1   6  -5       0     320    -160   -0.04    0.00  1.0000
  -1  -6  -5     192     310     190   -0.03    0.00  1.0000
  -1   6   5     375     290     340   -0.40    0.00  1.0000
   1   6  -5     233     280     230   -0.04    0.00  1.0000
  -1   6  -5       1     340    -100   -0.39    0.00  1.0000
   1  -6  -5       1     400    -190   -0.40    0.00  1.0000
  -1   6  -5     119     300     100   -0.39    0.00  1.0000
   1   6   5     243     400     240   -0.03    0.00  1.0000
  -1  -6   5       0     500    -220   -0.04    0.00  1.0000
  -1  -7  -5    4226     700    4620   -1.20    0.00  1.0000
  -1   7   5    4451     570    4770    0.95    0.00  1.0000
   1   7  -5    5751     520    6169   -1.10    0.00  1.0000
   1  -7   5    5522     940    5839    0.86    0.00  1.0000
   1   7  -5    4106     560    4460   -1.10    0.00  1.0000
  -1   7   5    4480     540    4800    0.95    0.00  1.0000
   1  -7  -5    4673     750    4999    0.95    0.00  1.0000
  -1  -7   5    3321     800    3640   -1.10    0.00  1.0000
  -1   7  -5    4125     550    4400    0.86    0.00  1.0000
  -1   7  -5    4445     520    4730    0.86    0.00  1.0000
   1   7   5    4035     630    4420   -1.20    0.00  1.0000
   1  -8   5     619     790     680   -0.48    0.00  1.0000
  -1   8   5     278     380     320   -0.49    0.00  1.0000
   1   8  -5     208     340     230   -0.29    0.00  1.0000
   1   8  -5     246     450     270   -0.29    0.00  1.0000
  -1   8   5     457     410     510   -0.49    0.00  1.0000
  -1  -8  -5     624     510     660   -0.29    0.00  1.0000
  -1  -8   5      31     720      40   -0.29    0.00  1.0000
   1   8   5       1     470    -420   -0.29    0.00  1.0000
   1  -8  -5     222     630     260   -0.49    0.00  1.0000
  -1   8  -5     477     370     530   -0.48    0.00  1.0000
  -1   8  -5       1     350     -60   -0.48    0.00  1.0000
   1   9  -5    7418     790    8539   -2.53    0.00  1.0000
   1   9  -5    8951     900   10179   -2.53    0.00  1.0000
  -1   9   5    8984     860   10359    2.81    0.00  1.0000
   1  -9   5    8571    1360    9899    2.78    0.00  1.0000
  -1  -9  -5    9077    1150   10339   -2.58    0.00  1.0000
  -1   9   5    8240     860    9559    2.81    0.00  1.0000
  -1  -9   5    8642    1330    9849   -2.53    0.00  1.0000
  -1   9  -5    8237     830    9539    2.78    0.00  1.0000
   1  -9  -5    8789    1170   10149    2.81    0.00  1.0000
   1   9   5    7824     920    8999   -2.58    0.00  1.0000
  -1 -10  -5    3725     840    3540   -0.61    0.00  1.0000
  -1  10   5    3909     680    3750   -0.51    0.00  1.0000
   1 -10   5    3954    1180    3800   -0.49    0.00  1.0000
   1  10  -5    2696     550    2540   -0.61    0.00  1.0000
   1 -10  -5    2835     990    2700   -0.51    0.00  1.0000
  -1  10  -5    3178     570    3040   -0.49    0.00  1.0000
   1  10   5    3325     680    3150   -0.61    0.00  1.0000
  -1 -10   5    3128    1090    2960   -0.61    0.00  1.0000
   1 -11   5    2348    1210    2190   -0.67    0.00  1.0000
  -1  11   5    2685     650    2530   -0.62    0.00  1.0000
   1  11  -5    1559     610    1430    0.68    0.00  1.0000
  -1 -11  -5    1667     950    1550    0.59    0.00  1.0000
  -1 -11  -5    2823     650    2670    0.59    0.00  1.0000
  -1 -11   5    2866    1160    2690    0.68    0.00  1.0000
  -1  11  -5    1359     560    1240   -0.67    0.00  1.0000
   1 -11  -5    2210     960    2070   -0.62    0.00  1.0000
  -1  -1  -6     245     230     230    0.20    0.00  1.0000
   1   1  -6     172     220     160    0.20    0.00  1.0000
  -1   1   6       0     140     -60   -0.18    0.00  1.0000
   1  -1   6     180     190     190   -0.16    0.00  1.0000
   1   1  -6       0     200    -360    0.20    0.00  1.0000
   1  -1   6       0     210    -160   -0.16    0.00  1.0000
  -1   1   6     207     190     220   -0.18    0.00  1.0000
   1  -1  -6       0     130     -70   -0.18    0.00  1.0000
  -1   1  -6     189     180     200   -0.16    0.00  1.0000
   1   1   6       0     250       0    0.20    0.00  1.0000
  -1  -1   6       0     230     -60    0.20    0.00  1.0000
  -1  -1   6     224     220     210    0.20    0.00  1.0000
  -1   1  -6       0     250       0   -0.16    0.00  1.0000
   1  -1  -6     265     210     280   -0.18    0.00  1.0000
   1   2  -6   11729     890   15848   -7.08    0.00  1.0000
   1  -2   6   10597     860   14449    6.95    0.00  1.0000
  -1  -2  -6   10665     870   14649   -7.15    0.00  1.0000
  -1   2   6    9837     860   13589    7.00    0.00  1.0000
   1  -2  -6    9897     850   13659    7.00    0.00  1.0000
   1   2   6    8953     880   12629   -7.15    0.00  1.0000
   1  -2  -6   10545     820   14419    7.00    0.00  1.0000
  -1  -2   6    9840     840   13639   -7.08    0.00  1.0000
  -1   2  -6   10503     900   14339    6.95    0.00  1.0000
  -1   2  -6    8955     890   12519    6.95    0.00  1.0000
   1  -3   6   23494    1410   23768    0.36    0.00  1.0000
  -1  -3  -6   24948    1450   25457    0.64    0.00  1.0000
   1   3  -6   27356    1470   27887    0.64    0.00  1.0000
  -1  -3  -6   25928    1360   26447    0.64    0.00  1.0000
  -1   3   6   26675    1460   26957    0.34    0.00  1.0000
   1  -3   6   27659    1560   27957    0.36    0.00  1.0000
  -1   3  -6   27023    1480   27317    0.36    0.00  1.0000
   1   3   6   25225    1490   25737    0.64    0.00  1.0000
   1  -3  -6   26347    1420   26627    0.34    0.00  1.0000
   1   3   6   25106    1400   25617    0.64    0.00  1.0000
  -1  -3   6   25891    1570   26407    0.64    0.00  1.0000
  -1  -3   6   26683    1440   27207    0.64    0.00  1.0000
   1  -3  -6   23981    1430   24248    0.34    0.00  1.0000
   1  -3  -6   24329    1440   24598    0.34    0.00  1.0000
  -1  -4  -6   58022    2940   55644    2.00    0.00  1.0000
   1  -4   6   58501    3090   56534   -1.65    0.00  1.0000
   1  -4   6   56497    2900   54565   -1.65    0.00  1.0000
   1   4  -6   59235    2930   56844    1.99    0.00  1.0000
  -1  -4  -6   61299    2910   58854    2.00    0.00  1.0000
  -1   4   6   59301    2960   57274   -1.68    0.00  1.0000
   1   4   6   57084    2990   54725    2.00    0.00  1.0000
   1  -4  -6   59667    2950   57634   -1.68    0.00  1.0000
   1   4   6   59391    2960   56984    2.00    0.00  1.0000
  -1  -4   6   61052    3110   58624    1.99    0.00  1.0000
  -1   4  -6   57585    2950   55634   -1.65    0.00  1.0000
   1  -4  -6   57642    2950   55644   -1.68    0.00  1.0000
  -1  -5  -6     977     340    1110   -0.82    0.00  1.0000
   1   5  -6     886     340    1010   -0.81    0.00  1.0000
   1   5  -6     671     300     780   -0.81    0.00  1.0000
  -1  -5  -6    1506     370    1670   -0.82    0.00  1.0000
  -1   5   6     848     330     970   -0.81    0.00  1.0000
   1  -5   6    1008     530    1140   -0.80    0.00  1.0000
  -1   5  -6     533     310     630   -0.80    0.00  1.0000
   1   5   6     559     420     660   -0.82    0.00  1.0000
   1  -5  -6     634     360     740   -0.81    0.00  1.0000
   1  -5  -6     450     330     540   -0.81    0.00  1.0000
  -1   5  -6     653     330     760   -0.80    0.00  1.0000
  -1  -5   6     441     460     530   -0.81    0.00  1.0000
  -1   6   6   22524    1460   24868    3.08    0.00  1.0000
   1   6  -6   24521    1440   26887   -2.98    0.00  1.0000
   1   6  -6   21861    1500   24098   -2.98    0.00  1.0000
   1  -6   6   22256    1770   24628    3.13    0.00  1.0000
  -1  -6  -6   22795    1530   25057   -2.95    0.00  1.0000
  -1  -6  -6   22405    1470   24648   -2.95    0.00  1.0000
  -1   6  -6   22968    1460   25377    3.13    0.00  1.0000
   1   6   6   21643    1510   23848   -2.95    0.00  1.0000
  -1  -6   6   23137    1760   25437   -2.98    0.00  1.0000
   1  -6  -6   24543    1570   26987    3.08    0.00  1.0000
  -1   6  -6   21799    1450   24148    3.13    0.00  1.0000
  -1   7   6     945     390     990   -0.29    0.00  1.0000
   1   7  -6     719     350     820   -0.73    0.00  1.0000
  -1  -7  -6     669     460     770   -0.75    0.00  1.0000
  -1  -7  -6     456     400     540   -0.75    0.00  1.0000
  -1   7   6     653     370     690   -0.29    0.00  1.0000
   1   7  -6    1343     450    1480   -0.73    0.00  1.0000
   1  -7   6    1279     730    1330   -0.28    0.00  1.0000
   1   7   6     857     500     970   -0.75    0.00  1.0000
  -1   7  -6     712     380     750   -0.28    0.00  1.0000
  -1  -7   6     775     650     880   -0.73    0.00  1.0000
  -1   7  -6    1034     380    1080   -0.28    0.00  1.0000
   1  -7  -6     779     510     820   -0.29    0.00  1.0000
  -1   8   6   18850    1120   16328   -3.83    0.00  1.0000
  -1  -8  -6   17362    1280   15028    3.70    0.00  1.0000
  -1   8   6   17946    1090   15488   -3.83    0.00  1.0000
   1   8  -6   17630    1040   15328    3.61    0.00  1.0000
   1  -8   6   16105    1510   13839   -3.73    0.00  1.0000
   1   8  -6   17844    1150   15528    3.61    0.00  1.0000
  -1  -8  -6   19539    1180   17058    3.70    0.00  1.0000
  -1   8  -6   18031    1090   15628   -3.73    0.00  1.0000
   1   8   6   17319    1210   14988    3.70    0.00  1.0000
  -1   8  -6   18009    1070   15608   -3.73    0.00  1.0000
   1  -8  -6   18097    1340   15628   -3.83    0.00  1.0000
  -1  -8   6   18080    1600   15748    3.61    0.00  1.0000
   1  -9   6       8     970    -250    1.16    0.00  1.0000
  -1   9   6     796     460     640    1.17    0.00  1.0000
   1   9  -6       2     470    -220    0.54    0.00  1.0000
   1   9  -6      20     400      10    0.54    0.00  1.0000
  -1  -9  -6     282     640     240    0.52    0.00  1.0000
  -1  -9  -6     128     490     100    0.52    0.00  1.0000
  -1   9   6       9     470     -40    1.17    0.00  1.0000
   1   9   6     844     580     770    0.52    0.00  1.0000
  -1   9  -6     884     450     720    1.16    0.00  1.0000
   1  -9  -6     616     640     480    1.17    0.00  1.0000
  -1  -9   6     348     980     300    0.54    0.00  1.0000
  -1 -10  -6    4854     740    4950   -0.28    0.00  1.0000
   1 -10   6    5672    1270    5859    0.50    0.00  1.0000
  -1  10   6    5340     740    5489    0.41    0.00  1.0000
   1  10  -6    5080     630    5209   -0.36    0.00  1.0000
  -1 -10  -6    6023    1000    6129   -0.28    0.00  1.0000
  -1  10  -6    5013     690    5189    0.50    0.00  1.0000
   1 -10  -6    4316    1030    4450    0.41    0.00  1.0000
   1  10   6    5785     840    5889   -0.28    0.00  1.0000
  -1 -10   6    5603    1280    5739   -0.36    0.00  1.0000
  -1 -11  -6     137     590     150   -0.23    0.00  1.0000
   1 -11   6       6    1100    -250   -1.01    0.00  1.0000
  -1 -11  -6       0     870    -460   -0.23    0.00  1.0000
  -1 -11   6       0    1100    -620   -0.22    0.00  1.0000
  -1  11  -6       6     580    -170   -1.01    0.00  1.0000
   1 -11  -6     832     930     980   -1.00    0.00  1.0000
   1   0   7   16885    1030   16328   -0.86    0.00  1.0000
  -1   0  -7   17577     910   17008   -0.86    0.00  1.0000
   1   0  -7   18124    1030   17548   -0.86    0.00  1.0000
  -1   0  -7   16896    1040   16338   -0.86    0.00  1.0000
   1   0  -7   17819     960   17248   -0.86    0.00  1.0000
  -1   0   7   17768    1020   17198   -0.86    0.00  1.0000
   1  -1   7     904     350    2140   -6.51    0.00  1.0000
  -1   1   7     823     350    2040   -6.62    0.00  1.0000
   1   1  -7     980     360    2270    6.57    0.00  1.0000
   1   1  -7    1448     340    2960    6.57    0.00  1.0000
  -1  -1  -7     517     350    1550    6.69    0.00  1.0000
   1  -1   7     814     300    2000   -6.51    0.00  1.0000
  -1   1   7     754     230    1930   -6.62    0.00  1.0000
  -1   1  -7    1089     310    2420   -6.51    0.00  1.0000
   1  -1  -7    1170     350    2570   -6.62    0.00  1.0000
   1  -1  -7     565     210    1620   -6.62    0.00  1.0000
  -1  -1   7     188     320     900    6.57    0.00  1.0000
   1   1   7    1013     380    2350    6.69    0.00  1.0000
  -1   1  -7     769     380    1930   -6.51    0.00  1.0000
  -1  -1   7    1032     350    2350    6.57    0.00  1.0000
   1  -2   7     635     280     650    0.11    0.00  1.0000
  -1   2   7     821     260     840    0.13    0.00  1.0000
   1   2  -7    1237     330    1230   -0.04    0.00  1.0000
   1  -2   7     626     270     640    0.11    0.00  1.0000
  -1  -2  -7     434     280     430   -0.04    0.00  1.0000
   1  -2  -7    1168     310    1190    0.13    0.00  1.0000
  -1  -2   7     223     330     220   -0.04    0.00  1.0000
   1   2   7     916     340     910   -0.04    0.00  1.0000
  -1  -2   7     785     290     780   -0.04    0.00  1.0000
  -1   2  -7    1240     340    1260    0.11    0.00  1.0000
   1  -2  -7     920     200     940    0.13    0.00  1.0000
  -1   2  -7     893     330     910    0.11    0.00  1.0000
   1  -3   7   13096    1080   15008   -3.24    0.00  1.0000
  -1   3   7   12698     980   14579   -3.23    0.00  1.0000
  -1  -3  -7   12731     970   14619    3.24    0.00  1.0000
   1   3  -7   14523    1030   16528    3.23    0.00  1.0000
   1  -3   7   14321     940   16318   -3.24    0.00  1.0000
  -1  -3   7   14964     960   16998    3.23    0.00  1.0000
   1  -3  -7   13968     900   15938   -3.23    0.00  1.0000
   1  -3  -7   11292     900   13069   -3.23    0.00  1.0000
   1  -3  -7   15459     990   17528   -3.23    0.00  1.0000
  -1   3  -7   13180    1010   15098   -3.24    0.00  1.0000
   1   3   7   12750    1010   14639    3.24    0.00  1.0000
  -1  -3   7   14139    1120   16118    3.23    0.00  1.0000
  -1   4   7    4649     510    4340    0.92    0.00  1.0000
   1   4  -7    4778     510    4630    0.43    0.00  1.0000
   1  -4   7    4143     440    3850    0.93    0.00  1.0000
   1  -4   7    4350     610    4050    0.93    0.00  1.0000
  -1  -4  -7    4536     400    4390    0.44    0.00  1.0000
  -1  -4  -7    4617     500    4470    0.44    0.00  1.0000
   1   4   7    5480     610    5319    0.44    0.00  1.0000
  -1  -4   7    3852     450    3720    0.43    0.00  1.0000
   1  -4  -7    5361     480    5029    0.92    0.00  1.0000
   1  -4  -7    4845     520    4530    0.92    0.00  1.0000
  -1   4  -7    5353     550    5019    0.93    0.00  1.0000
  -1  -4   7    5152     660    4999    0.43    0.00  1.0000
   1   4   7    5004     480    4850    0.44    0.00  1.0000
   1  -5   7    5333     740    4960    1.07    0.00  1.0000
  -1  -5  -7    6185     570    5899   -0.75    0.00  1.0000
  -1   5   7    5044     560    4680    1.07    0.00  1.0000
   1   5  -7    5623     530    5349   -0.76    0.00  1.0000
  -1  -5  -7    5293     530    5029   -0.75    0.00  1.0000
   1   5  -7    4844     570    4590   -0.76    0.00  1.0000
   1  -5   7    6430     510    6019    1.07    0.00  1.0000
   1   5   7    5068     610    4810   -0.75    0.00  1.0000
   1   5   7    6205     630    5919   -0.75    0.00  1.0000
   1  -5  -7    4795     550    4440    1.07    0.00  1.0000
  -1   5  -7    6977     640    6549    1.07    0.00  1.0000
   1  -5  -7    5603     570    5219    1.07    0.00  1.0000
  -1  -5   7    6781     820    6479   -0.76    0.00  1.0000
  -1   6   7    2141     510    2220   -0.34    0.00  1.0000
   1   6  -7    2183     420    2090    0.40    0.00  1.0000
   1  -6   7    1987     680    2060   -0.32    0.00  1.0000
  -1  -6  -7    2112     450    2020    0.40    0.00  1.0000
  -1  -6  -7    2480     470    2380    0.40    0.00  1.0000
   1   6  -7    1927     500    1840    0.40    0.00  1.0000
  -1   6  -7    2380     470    2460   -0.32    0.00  1.0000
  -1  -6   7    2132     680    2040    0.40    0.00  1.0000
   1  -6  -7    1808     500    1880   -0.34    0.00  1.0000
   1   6   7    1508     490    1430    0.40    0.00  1.0000
   1  -6  -7    1485     460    1550   -0.34    0.00  1.0000
  -1   6  -7    1899     450    1970   -0.32    0.00  1.0000
   1  -7   7    7097    1020    6889    0.51    0.00  1.0000
  -1   7   7    6424     700    6179    0.63    0.00  1.0000
   1   7  -7    7208     760    6839   -0.90    0.00  1.0000
  -1  -7  -7    7714     760    7279   -1.03    0.00  1.0000
  -1  -7  -7    7848     730    7409   -1.03    0.00  1.0000
   1   7  -7    8100     660    7709   -0.90    0.00  1.0000
   1  -7  -7    7666     810    7399    0.63    0.00  1.0000
  -1   7  -7    8202     760    7979    0.51    0.00  1.0000
  -1  -7   7    8510    1110    8109   -0.90    0.00  1.0000
   1   7   7    7065     770    6649   -1.03    0.00  1.0000
   1  -7  -7    7218     730    6959    0.63    0.00  1.0000
  -1   7  -7    7097     730    6889    0.51    0.00  1.0000
  -1  -8  -7     984     560    1000    0.10    0.00  1.0000
  -1   8   7     505     490     530    0.22    0.00  1.0000
   1   8  -7       0     510    -100    0.09    0.00  1.0000
  -1  -8  -7     439     500     450    0.10    0.00  1.0000
   1  -8   7     426     800     450    0.23    0.00  1.0000
   1   8  -7     302     400     310    0.09    0.00  1.0000
   1   8   7     677     520     690    0.10    0.00  1.0000
   1  -8  -7    1055     580    1090    0.22    0.00  1.0000
  -1  -8   7    1532     950    1550    0.09    0.00  1.0000
  -1   8  -7     319     420     340    0.23    0.00  1.0000
   1  -8  -7       0     470    -350    0.22    0.00  1.0000
  -1   8  -7       0     430    -350    0.23    0.00  1.0000
  -1   9   7    5697     730    4700    2.82    0.00  1.0000
   1   9  -7    6180     770    5239   -2.54    0.00  1.0000
   1   9  -7    5419     640    4540   -2.54    0.00  1.0000
  -1  -9  -7    6515     840    5519   -2.62    0.00  1.0000
  -1  -9  -7    6906     750    5879   -2.62    0.00  1.0000
   1  -9   7    6552    1170    5499    2.77    0.00  1.0000
  -1  -9   7    6874    1200    5879   -2.54    0.00  1.0000
   1   9   7    6058     810    5099   -2.62    0.00  1.0000
   1  -9  -7    6617     920    5539    2.82    0.00  1.0000
  -1   9  -7    7053     730    5959    2.77    0.00  1.0000
   1  -9  -7    7021     790    5909    2.82    0.00  1.0000
   1 -10   7     158    1130     190   -0.51    0.00  1.0000
   1  10  -7     813     500     900   -0.62    0.00  1.0000
  -1 -10  -7       2     510   -1250   -0.62    0.00  1.0000
   1 -10  -7      34     590      50   -0.53    0.00  1.0000
   1 -10  -7       2     670    -490   -0.53    0.00  1.0000
   1  10   7     426     660     490   -0.62    0.00  1.0000
  -1  10  -7       2     480    -850   -0.51    0.00  1.0000
  -1 -10   7       2     960     -60   -0.62    0.00  1.0000
   1 -11   7    2590    1260    2640   -0.20    0.00  1.0000
  -1 -11  -7    4042     790    4080    0.12    0.00  1.0000
  -1 -11   7    3060    1350    3120    0.22    0.00  1.0000
   1 -11  -7    3869     830    3910   -0.13    0.00  1.0000
  -1  11  -7    4574     740    4640   -0.20    0.00  1.0000
  -1  -1  -8    9835     800   10189    0.71    0.00  1.0000
   1   1  -8   11415     760   11789    0.69    0.00  1.0000
   1   1  -8   10864     820   11229    0.69    0.00  1.0000
  -1   1   8   11534     820   11709    0.32    0.00  1.0000
   1  -1   8   10580     810   10759    0.35    0.00  1.0000
   1  -1  -8   10810     640   10979    0.32    0.00  1.0000
  -1   1  -8   11543     740   11729    0.35    0.00  1.0000
  -1   1  -8   10957     840   11139    0.35    0.00  1.0000
  -1  -1   8   11454     770   11829    0.69    0.00  1.0000
   1  -1  -8   10572     790   10739    0.32    0.00  1.0000
   1   1   8   10317     820   10679    0.71    0.00  1.0000
   1  -2   8    3768     400    2540    4.47    0.00  1.0000
   1   2  -8    4611     450    3210   -4.58    0.00  1.0000
   1  -2   8    3277     410    2140    4.47    0.00  1.0000
  -1  -2  -8    4219     440    2860   -4.67    0.00  1.0000
  -1   2   8    4429     440    3070    4.54    0.00  1.0000
   1  -2  -8    2769     380    1720    4.54    0.00  1.0000
  -1  -2   8    1921     430    1060   -4.58    0.00  1.0000
  -1   2  -8    4383     470    3050    4.47    0.00  1.0000
   1   2   8    3433     440    2220   -4.67    0.00  1.0000
   1  -2  -8    4031     250    2740    4.54    0.00  1.0000
  -1  -2   8    3874     420    2600   -4.58    0.00  1.0000
  -1  -3  -8    7005     630    6919    0.21    0.00  1.0000
   1  -3   8    6934     720    6939   -0.01    0.00  1.0000
   1  -3   8    6534     600    6539   -0.01    0.00  1.0000
  -1   3   8    7725     670    7739   -0.03    0.00  1.0000
   1   3  -8    6835     660    6749    0.21    0.00  1.0000
  -1  -3   8    6513     590    6429    0.21    0.00  1.0000
   1   3   8    7106     690    7019    0.21    0.00  1.0000
  -1  -3   8    8203     830    8109    0.21    0.00  1.0000
  -1   3  -8    6224     670    6229   -0.01    0.00  1.0000
   1  -3  -8    6526     490    6539   -0.03    0.00  1.0000
   1  -3  -8    6736     640    6749   -0.03    0.00  1.0000
   1  -4   8   27953    1580   28977   -1.22    0.00  1.0000
  -1   4   8   27917    1640   28957   -1.24    0.00  1.0000
  -1  -4  -8   26453    1630   27797    1.64    0.00  1.0000
  -1  -4  -8   24912    1460   26217    1.64    0.00  1.0000
   1  -4   8   26166    1760   27157   -1.22    0.00  1.0000
   1   4  -8   27339    1660   28717    1.65    0.00  1.0000
  -1   4  -8   29024    1670   30067   -1.22    0.00  1.0000
   1  -4  -8   29291    1640   30357   -1.24    0.00  1.0000
  -1  -4   8   27075    1610   28447    1.65    0.00  1.0000
   1  -4  -8   23806    1550   24768   -1.24    0.00  1.0000
   1   4   8   28210    1680   29597    1.64    0.00  1.0000
   1  -4  -8   29675    1550   30747   -1.24    0.00  1.0000
  -1  -4   8   28276    1830   29677    1.65    0.00  1.0000
  -1   5   8    1238     460    1160   -0.45    0.00  1.0000
   1   5  -8     508     400     460   -0.44    0.00  1.0000
  -1  -5  -8       1     350       0   -0.46    0.00  1.0000
   1  -5   8     286     550     250   -0.44    0.00  1.0000
  -1  -5  -8     168     260     140   -0.46    0.00  1.0000
   1  -5   8       1     310    -120   -0.44    0.00  1.0000
   1   5  -8     666     430     610   -0.44    0.00  1.0000
  -1   5  -8       1     370    -110   -0.44    0.00  1.0000
   1   5   8       1     400    -290   -0.46    0.00  1.0000
  -1  -5   8      67     500      50   -0.44    0.00  1.0000
   1  -5  -8     190     330     160   -0.45    0.00  1.0000
   1  -5  -8     362     380     320   -0.45    0.00  1.0000
  -1  -6  -8     173     410      40   -3.26    0.00  1.0000
  -1   6   8    1020     420     670    3.39    0.00  1.0000
   1   6  -8     807     420     500   -3.33    0.00  1.0000
   1   6  -8    1111     420     750   -3.33    0.00  1.0000
   1  -6   8      76     610    -330    3.49    0.00  1.0000
  -1  -6  -8     764     330     470   -3.26    0.00  1.0000
   1  -6  -8      72     430    -350    3.39    0.00  1.0000
  -1   6  -8      76     390    -190    3.49    0.00  1.0000
  -1   6  -8      76     460     -60    3.49    0.00  1.0000
   1   6   8     613     460     350   -3.26    0.00  1.0000
  -1  -6   8     720     710     430   -3.33    0.00  1.0000
   1  -6  -8     505     410     260    3.39    0.00  1.0000
  -1   7   8    1233     530    1240   -0.04    0.00  1.0000
   1   7  -8     849     520     940   -0.61    0.00  1.0000
   1   7  -8       2     360    -120   -0.61    0.00  1.0000
  -1  -7  -8     526     450     600   -0.63    0.00  1.0000
  -1  -7  -8    1055     490    1160   -0.63    0.00  1.0000
   1  -7   8    1143     720    1150   -0.04    0.00  1.0000
   1   7   8     837     520     930   -0.63    0.00  1.0000
   1  -7  -8     376     490     380   -0.04    0.00  1.0000
  -1   7  -8     864     460     870   -0.04    0.00  1.0000
  -1   7  -8     356     440     360   -0.04    0.00  1.0000
  -1  -7   8     878     820     970   -0.61    0.00  1.0000
   1  -7  -8     138     490     140   -0.04    0.00  1.0000
   1   8  -8    6371     850    7339    2.35    0.00  1.0000
  -1  -8  -8    5550     770    6499    2.46    0.00  1.0000
   1   8  -8    5692     690    6609    2.35    0.00  1.0000
   1  -8   8    5226    1110    6209   -2.62    0.00  1.0000
  -1   8   8    5676     800    6749   -2.74    0.00  1.0000
   1   8   8    5587     880    6539    2.46    0.00  1.0000
  -1  -8   8    6287    1170    7249    2.35    0.00  1.0000
  -1   8  -8    5254     740    6239   -2.62    0.00  1.0000
   1  -8  -8    5246     790    6279   -2.74    0.00  1.0000
  -1   8  -8    4695     730    5629   -2.62    0.00  1.0000
   1  -8  -8    4799     820    5789   -2.74    0.00  1.0000
  -1   9   8       5     540    -210    0.88    0.00  1.0000
  -1  -9  -8       2     520    -110    0.62    0.00  1.0000
   1  -9   8     528    1020     630    0.87    0.00  1.0000
   1   9  -8     480     460     550    0.64    0.00  1.0000
  -1   9  -8       5     530    -920    0.87    0.00  1.0000
  -1  -9   8       3     890    -130    0.64    0.00  1.0000
   1  -9  -8    1141     590    1290    0.88    0.00  1.0000
   1   9   8     296     570     350    0.62    0.00  1.0000
  -1 -10  -8     564     590     630    0.55    0.00  1.0000
   1 -10   8       1    1140    -300   -0.32    0.00  1.0000
  -1 -10   8     450    1060     500    0.47    0.00  1.0000
  -1  10  -8     767     620     810   -0.32    0.00  1.0000
   1 -10  -8    1173     660    1240   -0.39    0.00  1.0000
   1  10   8       2     660    -170    0.55    0.00  1.0000
   1   0  -9     279     350     340   -0.70    0.00  1.0000
   1   0   9       2     370      10   -0.71    0.00  1.0000
  -1   0   9     827     370     930   -0.70    0.00  1.0000
  -1   0  -9     215     140     270   -0.71    0.00  1.0000
  -1   0  -9     127     360     170   -0.71    0.00  1.0000
   1   0  -9     207     220     260   -0.70    0.00  1.0000
  -1   0   9       3     320     -70   -0.70    0.00  1.0000
   1   1  -9    9419     640    7849    3.38    0.00  1.0000
   1   1  -9    9682     720    8089    3.38    0.00  1.0000
   1  -1   9    9926     720    8329   -3.34    0.00  1.0000
  -1  -1  -9    8656     700    7109    3.49    0.00  1.0000
  -1   1   9   10228     730    8559   -3.44    0.00  1.0000
   1  -1  -9    9176     530    7599   -3.44    0.00  1.0000
   1  -1  -9    9132     690    7559   -3.44    0.00  1.0000
  -1   1  -9    8974     610    7459   -3.34    0.00  1.0000
   1   1   9    9592     730    7959    3.49    0.00  1.0000
   1  -1  -9    9954     490    8309   -3.44    0.00  1.0000
  -1  -1   9   10326     720    8679    3.38    0.00  1.0000
  -1   1  -9   10340     760    8709   -3.34    0.00  1.0000
  -1   2   9       2     350    -150    0.55    0.00  1.0000
   1  -2   9     403     340     460    0.55    0.00  1.0000
   1  -2   9      33     350      50    0.55    0.00  1.0000
  -1  -2  -9     505     370     560    0.48    0.00  1.0000
   1   2  -9     204     360     240    0.48    0.00  1.0000
  -1  -2   9      26     400      40    0.48    0.00  1.0000
   1  -2  -9     236     290     280    0.55    0.00  1.0000
  -1   2  -9     944     460    1030    0.55    0.00  1.0000
  -1  -2   9       1     330    -120    0.48    0.00  1.0000
   1   2   9     251     390     290    0.48    0.00  1.0000
  -1  -3  -9     461     380     380    1.02    0.00  1.0000
   1   3  -9       5     360    -230    0.92    0.00  1.0000
  -1   3   9     132     370      90   -1.00    0.00  1.0000
   1  -3   9     583     350     500   -0.92    0.00  1.0000
   1  -3   9     399     400     330   -0.92    0.00  1.0000
  -1   3  -9     209     410     160   -0.92    0.00  1.0000
  -1  -3   9     332     340     270    0.92    0.00  1.0000
   1  -3  -9     156     150     110   -1.00    0.00  1.0000
  -1  -3   9       5     470    -100    0.92    0.00  1.0000
   1  -3  -9     956     390     840   -1.00    0.00  1.0000
   1   3   9       6     380    -550    1.02    0.00  1.0000
   1  -4   9      11     320      10    0.09    0.00  1.0000
  -1   4   9      33     390      30    0.09    0.00  1.0000
   1  -4   9     348     480     340    0.09    0.00  1.0000
  -1  -4  -9     239     390     280   -0.50    0.00  1.0000
   1   4  -9      50     380      70   -0.51    0.00  1.0000
  -1  -4   9     710     410     780   -0.51    0.00  1.0000
   1   4   9     193     450     230   -0.50    0.00  1.0000
  -1  -4   9     230     510     270   -0.51    0.00  1.0000
   1  -4  -9     399     240     390    0.09    0.00  1.0000
   1  -4  -9     429     400     420    0.09    0.00  1.0000
  -1   4  -9     449     440     440    0.09    0.00  1.0000
   1   5  -9   11003     870   10109    1.76    0.00  1.0000
  -1  -5  -9   10827     850    9979    1.68    0.00  1.0000
   1  -5   9   10964    1040   10279   -1.34    0.00  1.0000
  -1   5   9   10576     860    9949   -1.25    0.00  1.0000
   1  -5   9   10798     760   10119   -1.34    0.00  1.0000
   1  -5  -9    9575     710    8979   -1.25    0.00  1.0000
  -1   5  -9    9205     860    8579   -1.34    0.00  1.0000
   1  -5  -9    8800     830    8229   -1.25    0.00  1.0000
   1   5   9   11628     960   10749    1.68    0.00  1.0000
   1   6  -9    1419     510    1530    0.58    0.00  1.0000
  -1  -6  -9    2063     510    2200    0.59    0.00  1.0000
   1  -6   9    1407     650    1350   -0.31    0.00  1.0000
  -1   6   9    1909     510    1840   -0.32    0.00  1.0000
   1   6  -9    1006     490    1100    0.58    0.00  1.0000
  -1  -6   9     664     640     740    0.58    0.00  1.0000
  -1   6  -9    1478     520    1420   -0.31    0.00  1.0000
   1  -6  -9    2276     540    2200   -0.32    0.00  1.0000
   1  -6  -9     918     520     870   -0.32    0.00  1.0000
  -1   6  -9    1244     580    1190   -0.31    0.00  1.0000
   1   6   9    1638     550    1760    0.59    0.00  1.0000
   1   7  -9   10953     930   11249   -0.57    0.00  1.0000
   1  -7   9   12674    1390   12739    0.12    0.00  1.0000
  -1   7   9   13214    1080   13329    0.20    0.00  1.0000
  -1  -7  -9   11488    1000   11839   -0.65    0.00  1.0000
   1   7  -9   12196    1100   12509   -0.57    0.00  1.0000
   1   7   9    9146    1050    9459   -0.65    0.00  1.0000
  -1   7  -9   12465    1030   12529    0.12    0.00  1.0000
  -1   7  -9   11128    1010   11189    0.12    0.00  1.0000
   1  -7  -9   10576    1000   10679    0.20    0.00  1.0000
  -1  -7   9   11515    1350   11819   -0.57    0.00  1.0000
   1   8  -9     988     500    1040    0.41    0.00  1.0000
  -1   8   9    1345     620    1470    0.76    0.00  1.0000
  -1  -8  -9     301     550     330    0.42    0.00  1.0000
   1  -8   9       4     730    -820    0.79    0.00  1.0000
   1   8  -9     197     590     220    0.41    0.00  1.0000
   1  -8  -9     264     560     320    0.76    0.00  1.0000
  -1   8  -9     181     580     230    0.79    0.00  1.0000
   1   8   9      22     640      30    0.42    0.00  1.0000
  -1  -8   9       1     920    -130    0.41    0.00  1.0000
   1  -9   9    2897    1060    3470    2.09    0.00  1.0000
   1   9  -9    2161     610    2630   -1.97    0.00  1.0000
  -1  -9  -9    2152     670    2660   -2.13    0.00  1.0000
  -1   9   9    2816     730    3420    2.22    0.00  1.0000
   1  -9  -9    2355     720    2910    2.22    0.00  1.0000
  -1  -9   9    2479    1230    2980   -1.97    0.00  1.0000
  -1   9  -9    3595     750    4230    2.09    0.00  1.0000
   1   9   9    2170     710    2680   -2.13    0.00  1.0000
   1 -10   9       1    1020    -400   -0.28    0.00  1.0000
  -1 -10  -9     961     650     910   -0.33    0.00  1.0000
  -1 -10   9    1063    1130    1010   -0.33    0.00  1.0000
   1 -10  -9     274     660     250   -0.30    0.00  1.0000
  -1  10  -9    1096     670    1050   -0.28    0.00  1.0000
   1  10   9     392     740     360   -0.33    0.00  1.0000
  -1   1  10    1861     480    1880    0.09    0.00  1.0000
   1   1 -10    2297     420    2370    0.30    0.00  1.0000
  -1  -1 -10    1213     450    1270    0.33    0.00  1.0000
   1  -1  10    1937     470    1960    0.10    0.00  1.0000
   1   1  10     823     440     870    0.33    0.00  1.0000
  -1  -1  10    2051     470    2120    0.30    0.00  1.0000
   1  -1 -10    1911     190    1930    0.09    0.00  1.0000
  -1   1 -10    1719     490    1740    0.10    0.00  1.0000
   1  -1 -10    1383     460    1400    0.09    0.00  1.0000
  -1   1 -10    2156     390    2180    0.10    0.00  1.0000
  -1   2  10    6443     730    7379    2.26    0.00  1.0000
   1  -2  10    5736     710    6589    2.18    0.00  1.0000
   1  -2  10    6371     720    7269    2.18    0.00  1.0000
   1   2 -10    7458     800    8459   -2.25    0.00  1.0000
  -1  -2 -10    6300     720    7269   -2.36    0.00  1.0000
   1   2  10    4541     700    5369   -2.36    0.00  1.0000
   1  -2 -10    6807     730    7769    2.26    0.00  1.0000
  -1   2 -10    8034     840    9039    2.18    0.00  1.0000
  -1  -2  10    6296     720    7219   -2.25    0.00  1.0000
   1  -3  10    1282     510    1280    0.01    0.00  1.0000
  -1  -3 -10    1047     440    1020    0.17    0.00  1.0000
  -1   3  10    1746     490    1750   -0.02    0.00  1.0000
   1  -3  10    1612     480    1610    0.01    0.00  1.0000
   1   3 -10    1332     490    1300    0.18    0.00  1.0000
   1   3  10    1239     490    1210    0.17    0.00  1.0000
  -1  -3  10    1423     430    1390    0.18    0.00  1.0000
  -1  -3  10     896     530     870    0.18    0.00  1.0000
   1  -3 -10    1107     460    1110   -0.02    0.00  1.0000
  -1   3 -10    2422     550    2420    0.01    0.00  1.0000
   1  -4  10     685     500     820   -1.18    0.00  1.0000
  -1   4  10    1007     490    1170   -1.18    0.00  1.0000
   1  -4  10    1305     470    1490   -1.18    0.00  1.0000
   1   4 -10     247     520     360    1.56    0.00  1.0000
  -1  -4 -10     300     440     420    1.53    0.00  1.0000
   1   4  10     376     480     510    1.53    0.00  1.0000
  -1  -4  10     398     410     540    1.56    0.00  1.0000
  -1   4 -10     731     550     870   -1.18    0.00  1.0000
  -1  -4  10    1235     660    1480    1.56    0.00  1.0000
   1  -4 -10     915     470    1070   -1.18    0.00  1.0000
   1   5 -10     714     520     650   -0.49    0.00  1.0000
   1  -5  10     381     380     340   -0.43    0.00  1.0000
   1  -5  10     560     560     510   -0.43    0.00  1.0000
  -1   5  10     435     490     390   -0.44    0.00  1.0000
  -1  -5 -10       2     430    -200   -0.51    0.00  1.0000
   1  -5 -10       1     430    -760   -0.44    0.00  1.0000
   1   5  10       2     480    -640   -0.51    0.00  1.0000
  -1  -5  10     482     580     430   -0.49    0.00  1.0000
  -1  -5  10       2     360    -450   -0.49    0.00  1.0000
  -1   5 -10     178     500     150   -0.43    0.00  1.0000
   1   6 -10   14599    1140   16748   -3.44    0.00  1.0000
   1   6 -10    9888    1100   11669   -3.44    0.00  1.0000
  -1   6  10   12348    1160   14299    3.39    0.00  1.0000
  -1  -6 -10   10070    1030   11809   -3.34    0.00  1.0000
   1  -6  10    8453    1220   10149    3.53    0.00  1.0000
  -1   6 -10    9376    1100   11159    3.53    0.00  1.0000
   1  -6 -10   11050    1060   12899    3.39    0.00  1.0000
   1   6  10   10458    1110   12229   -3.34    0.00  1.0000
  -1  -6  10   11318    1420   13219   -3.44    0.00  1.0000
  -1  -7 -10       0     510    -200   -0.13    0.00  1.0000
  -1   7  10     279     530     310    0.36    0.00  1.0000
   1  -7  10      83     700     100    0.35    0.00  1.0000
   1   7 -10       0     580     -80   -0.11    0.00  1.0000
   1   7 -10       0     480    -940   -0.11    0.00  1.0000
  -1  -7  10     856     920     840   -0.11    0.00  1.0000
   1  -7 -10       1     510    -590    0.36    0.00  1.0000
   1   7  10       0     580    -220   -0.13    0.00  1.0000
  -1   7 -10     471     540     510    0.35    0.00  1.0000
  -1   7 -10       1     550    -460    0.35    0.00  1.0000
   1  -8  10      18     850    -150   -1.72    0.00  1.0000
   1   8 -10    1014     550     940    1.46    0.00  1.0000
   1   8 -10     111     660      80    1.46    0.00  1.0000
  -1  -8 -10     346     580     300    1.59    0.00  1.0000
  -1   8  10     638     570     590   -1.86    0.00  1.0000
  -1  -8  10     869     940     800    1.46    0.00  1.0000
   1  -8 -10      22     570    -380   -1.86    0.00  1.0000
  -1   8 -10      18     610     -90   -1.72    0.00  1.0000
   1   8  10     367     630     320    1.59    0.00  1.0000
  -1  -9 -10     159     690     190    0.46    0.00  1.0000
  -1   9  10     660     670     720    0.45    0.00  1.0000
   1  -9  10    1494    1160    1580    0.44    0.00  1.0000
   1   9  10     545     770     600    0.46    0.00  1.0000
   1  -9 -10     151     640     180    0.45    0.00  1.0000
  -1  -9  10       1     920    -360    0.48    0.00  1.0000
  -1   9 -10       1     650     -70    0.44    0.00  1.0000
  -1  -1 -11    4464     590    3240    3.96    0.00  1.0000
   1   1 -11    5396     610    4080    3.84    0.00  1.0000
   1  -1  11    4864     590    3630   -3.80    0.00  1.0000
  -1   1  11    3717     570    2620   -3.91    0.00  1.0000
  -1  -1  11    3776     560    2690    3.84    0.00  1.0000
  -1   1 -11    5084     620    3820   -3.80    0.00  1.0000
   1  -1 -11    3967     560    2830   -3.91    0.00  1.0000
   1   1  11    3898     580    2760    3.96    0.00  1.0000
   1  -2  11   10770     900   10239    1.03    0.00  1.0000
  -1  -2 -11   10276     900    9819    0.91    0.00  1.0000
   1   2  11   10501     940   10039    0.91    0.00  1.0000
  -1   2 -11   10749     940   10219    1.03    0.00  1.0000
  -1   3  11   21072    1330   20328    1.03    0.00  1.0000
   1   3 -11   18530    1320   17758   -1.15    0.00  1.0000
   1  -3  11   21635    1300   20818    1.12    0.00  1.0000
  -1  -3 -11   21034    1320   20288   -1.04    0.00  1.0000
   1  -3  11   15110    1350   14429    1.12    0.00  1.0000
   1  -3 -11   20318    1300   19588    1.03    0.00  1.0000
  -1   3 -11   21482    1430   20668    1.12    0.00  1.0000
   1   3  11   19699    1340   18978   -1.04    0.00  1.0000
  -1  -3  11   19429    1270   18638   -1.15    0.00  1.0000
   1  -4  11       3     530    -430   -0.67    0.00  1.0000
  -1  -4 -11     666     510     800   -1.00    0.00  1.0000
   1  -4  11    1039     530    1150   -0.67    0.00  1.0000
   1  -4 -11    5550     680    5799   -0.66    0.00  1.0000
   1   4  11    1146     560    1320   -1.00    0.00  1.0000
  -1   4 -11    1211     570    1330   -0.67    0.00  1.0000
  -1   5  11    6343     830    7249   -2.23    0.00  1.0000
   1  -5  11    5113     730    5969   -2.33    0.00  1.0000
   1   5 -11    6722     870    7839    2.65    0.00  1.0000
  -1  -5 -11    6598     830    7669    2.57    0.00  1.0000
   1  -5  11    6527    1010    7489   -2.33    0.00  1.0000
   1  -5 -11    5885     820    6759   -2.23    0.00  1.0000
  -1  -5  11    5449    1040    6459    2.65    0.00  1.0000
   1   5  11    5222     840    6179    2.57    0.00  1.0000
  -1  -5  11    6399     760    7489    2.65    0.00  1.0000
  -1   5 -11    4864     880    5699   -2.33    0.00  1.0000
  -1  -6 -11     803     570     710    0.68    0.00  1.0000
  -1   6  11    1645     590    1640    0.02    0.00  1.0000
   1   6 -11     436     560     370    0.66    0.00  1.0000
   1  -6  11     845     760     840    0.04    0.00  1.0000
   1   6 -11    1117     550    1010    0.66    0.00  1.0000
   1   6  11     383     580     320    0.68    0.00  1.0000
  -1   6 -11     875     580     870    0.04    0.00  1.0000
   1  -6 -11     252     560     250    0.02    0.00  1.0000
  -1  -6  11    1264     770    1150    0.66    0.00  1.0000
   1  -7  11    3680    1030    3800   -0.40    0.00  1.0000
   1   7 -11    4001     750    4020    0.06    0.00  1.0000
  -1  -7 -11    2901     710    2890   -0.04    0.00  1.0000
   1   7 -11    2814     730    2830    0.06    0.00  1.0000
  -1   7  11    4215     810    4310   -0.30    0.00  1.0000
   1  -7 -11    3039     710    3120   -0.30    0.00  1.0000
   1   7  11    3742     850    3730   -0.04    0.00  1.0000
  -1  -7  11    3841    1140    3860    0.06    0.00  1.0000
  -1   7 -11    4754     800    4890   -0.40    0.00  1.0000
  -1   7 -11    5424     870    5569   -0.40    0.00  1.0000
  -1  -8 -11      92     600      70    0.49    0.00  1.0000
   1  -8  11     291     890     230    0.76    0.00  1.0000
   1   8 -11     103     590      80    0.48    0.00  1.0000
   1   8 -11     300     740     260    0.48    0.00  1.0000
  -1   8  11       3     690     -50    0.73    0.00  1.0000
   1  -8 -11    1130     650    1010    0.73    0.00  1.0000
  -1  -8  11     587     870     530    0.48    0.00  1.0000
  -1   8 -11       4     580    -170    0.76    0.00  1.0000
   1   8  11     376     750     330    0.49    0.00  1.0000
  -1   9  11    9195    1060    8509    1.47    0.00  1.0000
  -1  -9 -11    9734    1040    9029   -1.46    0.00  1.0000
   1  -9  11    8314    1390    7729    1.32    0.00  1.0000
  -1   9 -11    9578    1050    8949    1.32    0.00  1.0000
   1   9  11    9786    1140    9079   -1.46    0.00  1.0000
  -1  -9  11    4657    1280    4230   -1.29    0.00  1.0000
   1  -9 -11    9580    1050    8879    1.47    0.00  1.0000
  -1  -1 -12      35     480      40   -0.15    0.00  1.0000
  -1   1  12     655     500     680   -0.19    0.00  1.0000
   1   1 -12     179     500     190   -0.17    0.00  1.0000
   1  -1  12     678     520     700   -0.17    0.00  1.0000
   1   1  12     562     530     580   -0.15    0.00  1.0000
   1  -1 -12     763     510     790   -0.19    0.00  1.0000
  -1   1 -12     638     590     660   -0.17    0.00  1.0000
  -1  -1  12     531     520     550   -0.17    0.00  1.0000
  -1   2  12    1614     570    1520    0.55    0.00  1.0000
  -1  -2 -12     611     510     550   -0.58    0.00  1.0000
   1   2 -12    2205     560    2110   -0.46    0.00  1.0000
   1  -2  12     283     510     250    0.46    0.00  1.0000
  -1   2 -12       1     480    -780    0.46    0.00  1.0000
  -1  -2  12    1508     550    1430   -0.46    0.00  1.0000
   1   2  12       2     520    -290   -0.58    0.00  1.0000
   1  -2 -12    1346     530    1260    0.55    0.00  1.0000
  -1   3  12     234     540     250    0.21    0.00  1.0000
   1  -3  12     222     570     240    0.23    0.00  1.0000
  -1  -3 -12     762     540     810    0.34    0.00  1.0000
   1   3 -12     965     620    1020    0.35    0.00  1.0000
  -1  -3  12       1     480    -220    0.35    0.00  1.0000
  -1   3 -12       0     520    -110    0.23    0.00  1.0000
  -1  -3  12      56     530      70    0.35    0.00  1.0000
   1  -3 -12     496     520     520    0.21    0.00  1.0000
   1   3  12     186     550     210    0.34    0.00  1.0000
  -1   4  12    6510     830    6859   -0.86    0.00  1.0000
   1  -4  12    4961     870    5259   -0.83    0.00  1.0000
   1  -4  12    5039     740    5339   -0.83    0.00  1.0000
  -1  -4 -12    4326     770    4670    1.03    0.00  1.0000
   1   4 -12    7617     920    8079    1.04    0.00  1.0000
   1   4  12    4240     780    4580    1.03    0.00  1.0000
  -1  -4  12    5303     950    5689    1.04    0.00  1.0000
   1  -4 -12    5682     790    6009   -0.86    0.00  1.0000
  -1   4 -12    5088     800    5389   -0.83    0.00  1.0000
  -1  -4  12    5361     750    5749    1.04    0.00  1.0000
   1  -5  12       1     530    -940   -0.42    0.00  1.0000
  -1  -5 -12       2     550    -390   -0.55    0.00  1.0000
   1  -5  12     144     740     170   -0.42    0.00  1.0000
   1   5 -12    1216     650    1310   -0.53    0.00  1.0000
  -1   5  12       1     540    -880   -0.43    0.00  1.0000
  -1   5 -12       1     560   -1160   -0.42    0.00  1.0000
   1   5  12       2     570    -330   -0.55    0.00  1.0000
   1  -5 -12     808     580     870   -0.43    0.00  1.0000
  -1  -5  12     173     510     210   -0.53    0.00  1.0000
  -1  -5  12       2     670    -310   -0.53    0.00  1.0000
   1  -6  12     160     800     390    3.01    0.00  1.0000
  -1   6  12     948     640    1420    2.89    0.00  1.0000
   1  -6  12      82     500     260    3.01    0.00  1.0000
  -1  -6 -12     123     600     320   -2.89    0.00  1.0000
   1   6 -12     933     610    1420   -2.98    0.00  1.0000
   1   6 -12     448     630     800   -2.98    0.00  1.0000
  -1   6 -12     172     720     410    3.01    0.00  1.0000
   1  -6 -12     318     590     610    2.89    0.00  1.0000
   1   6  12     187     640     420   -2.89    0.00  1.0000
  -1  -6  12     709     780    1140   -2.98    0.00  1.0000
  -1   7  12       2     610    -110    0.55    0.00  1.0000
  -1  -7 -12      41     580      30    0.37    0.00  1.0000
   1   7 -12     132     740     110    0.39    0.00  1.0000
   1  -7  12      71     860      50    0.54    0.00  1.0000
   1   7 -12       1     630       0    0.39    0.00  1.0000
  -1  -7  12     229     890     200    0.39    0.00  1.0000
  -1   7 -12     721     680     650    0.54    0.00  1.0000
  -1   7 -12     679     690     610    0.54    0.00  1.0000
   1   7  12     280     670     250    0.37    0.00  1.0000
   1  -7 -12       2     610    -270    0.55    0.00  1.0000
   1   8 -12      26     790      50    0.78    0.00  1.0000
  -1   8  12      78     740     130   -1.04    0.00  1.0000
  -1  -8 -12     510     680     620    0.93    0.00  1.0000
   1  -8  12     717    1060     840   -0.88    0.00  1.0000
   1   8  12      99     790     150    0.93    0.00  1.0000
   1  -8 -12     117     710     180   -1.04    0.00  1.0000
  -1   8 -12    1231     710    1390   -0.88    0.00  1.0000
  -1  -8  12       4    1120    -130    0.78    0.00  1.0000
  -1   0  13    1372     620    1680   -1.58    0.00  1.0000
   1   0 -13    1318     620    1620   -1.58    0.00  1.0000
  -1   0 -13    6064     790    6699   -1.59    0.00  1.0000
  -1   1  13      92     520    -600   -3.82    0.00  1.0000
   1   1 -13    1668     580    1010    3.66    0.00  1.0000
   1  -1  13    1758     590    1080   -3.66    0.00  1.0000
  -1  -1 -13    1558     640     900    3.83    0.00  1.0000
  -1  -1  13    1221     570     670    3.66    0.00  1.0000
   1   1  13     780     590     340    3.83    0.00  1.0000
   1  -1 -13      92     510    -540   -3.82    0.00  1.0000
  -1   1 -13     988     580     500   -3.66    0.00  1.0000
   1  -2  13    4300     720    4710    1.22    0.00  1.0000
  -1  -2 -13    5342     790    5739    1.07    0.00  1.0000
   1   2 -13     847     600    1010    1.07    0.00  1.0000
  -1   2  13    1983     650    2270    1.25    0.00  1.0000
  -1  -2  13    2751     650    3040    1.07    0.00  1.0000
   1  -2 -13    2048     650    2340    1.25    0.00  1.0000
  -1   2 -13    3841     740    4230    1.22    0.00  1.0000
   1   3 -13     419     660     560   -1.31    0.00  1.0000
  -1  -3 -13     841     610    1030   -1.27    0.00  1.0000
   1  -3  13     749     660     930    1.28    0.00  1.0000
  -1   3  13      34     570      80    1.27    0.00  1.0000
  -1  -3  13    1144     610    1370   -1.31    0.00  1.0000
   1  -3 -13    1472     610    1720    1.27    0.00  1.0000
   1   3  13    1223     660    1450   -1.27    0.00  1.0000
  -1   3 -13    1369     720    1610    1.28    0.00  1.0000
  -1   4  13     838     630     970   -0.88    0.00  1.0000
   1   4 -13     504     700     600   -0.82    0.00  1.0000
   1  -4  13     168     630     230   -0.88    0.00  1.0000
  -1  -4 -13    1196     650    1340   -0.81    0.00  1.0000
   1  -4 -13     203     600     270   -0.88    0.00  1.0000
  -1  -4  13     605     580     710   -0.82    0.00  1.0000
   1   4  13     634     640     740   -0.81    0.00  1.0000
  -1   4 -13     281     620     360   -0.88    0.00  1.0000
  -1  -5 -13    5848     850    5179    1.82    0.00  1.0000
   1  -5  13    6196     790    5549   -1.70    0.00  1.0000
   1   5 -13    5213     810    4580    1.82    0.00  1.0000
  -1   5  13    5476     830    4880   -1.67    0.00  1.0000
   1  -5 -13    5370     810    4780   -1.67    0.00  1.0000
   1   5  13    5232     940    4600    1.82    0.00  1.0000
  -1   5 -13    6861     900    6179   -1.70    0.00  1.0000
  -1  -5  13    5277     780    4640    1.82    0.00  1.0000
  -1  -6 -13     496     760     430    0.62    0.00  1.0000
   1   6 -13     223     710     180    0.60    0.00  1.0000
   1   6 -13     430     670     370    0.60    0.00  1.0000
   1  -6  13     592     650     540    0.43    0.00  1.0000
  -1   6  13     684     670     630    0.42    0.00  1.0000
  -1   6 -13     392     780     350    0.43    0.00  1.0000
   1   6  13     805     790     720    0.62    0.00  1.0000
   1  -6 -13     674     680     620    0.42    0.00  1.0000
   1   7 -13    4428     850    4240    0.58    0.00  1.0000
   1   7 -13    2923     830    2770    0.58    0.00  1.0000
  -1   7  13    3213     810    3070   -0.52    0.00  1.0000
  -1  -7 -13    4453     830    4320    0.41    0.00  1.0000
   1  -7 -13    5445     870    5259   -0.52    0.00  1.0000
  -1   7 -13    2529     890    2360   -0.69    0.00  1.0000
   1   7  13    2214     890    2120    0.41    0.00  1.0000
  -1  -7  13    2748    1140    2600    0.58    0.00  1.0000
  -1   7 -13    3355     880    3160   -0.69    0.00  1.0000
   1  -1  14    6999     910    6929   -0.17    0.00  1.0000
  -1   1  14    6912     890    6829   -0.20    0.00  1.0000
   1   1 -14    5936     860    5829   -0.28    0.00  1.0000
  -1  -1 -14    7487     900    7369   -0.27    0.00  1.0000
  -1   1 -14    4566     800    4510   -0.17    0.00  1.0000
   1  -1 -14    5735     840    5659   -0.20    0.00  1.0000
   1   1  14    6781     910    6669   -0.27    0.00  1.0000
  -1  -1  14    5815     890    5709   -0.28    0.00  1.0000
   1  -2  14    1141     660    1220   -0.58    0.00  1.0000
  -1   2  14     147     630     170   -0.48    0.00  1.0000
   1   2 -14       3     570    -720    0.63    0.00  1.0000
  -1  -2 -14       2     620     -80    0.51    0.00  1.0000
   1  -2 -14     232     610     260   -0.48    0.00  1.0000
  -1  -2  14       3     600    -380    0.63    0.00  1.0000
   1   2  14     698     660     750    0.51    0.00  1.0000
  -1   2 -14     225     600     260   -0.58    0.00  1.0000
   1   3 -14     562     650     620    0.60    0.00  1.0000
  -1  -3 -14     260     640     300    0.60    0.00  1.0000
   1  -3  14    1086     660    1160    0.56    0.00  1.0000
  -1   3  14       2     580   -1030    0.54    0.00  1.0000
  -1  -3  14     858     700     930    0.60    0.00  1.0000
   1  -3 -14     683     650     740    0.54    0.00  1.0000
  -1   3 -14     816     720     880    0.56    0.00  1.0000
   1   3  14    1147     690    1230    0.60    0.00  1.0000
  -1  -4 -14     848     660     850   -0.02    0.00  1.0000
   1   4 -14     278     730     280   -0.02    0.00  1.0000
   1  -4  14    1274     660    1280    0.03    0.00  1.0000
  -1   4  14      70     670      70   -0.01    0.00  1.0000
   1  -4 -14     571     740     570   -0.01    0.00  1.0000
  -1  -4  14    1476     670    1480   -0.02    0.00  1.0000
  -1   4 -14    1084     690    1090    0.03    0.00  1.0000
   1   4  14     758     690     760   -0.02    0.00  1.0000
  -1   5  14     893     690     890   -0.22    0.00  1.0000
  -1  -5 -14       1     660    -480   -0.31    0.00  1.0000
   1  -5  14       0     620     -80   -0.22    0.00  1.0000
   1   5 -14       1     640    -150   -0.29    0.00  1.0000
  -1   5 -14       0     680    -200   -0.22    0.00  1.0000
   1   5  14     120     710     120   -0.31    0.00  1.0000
   1  -5 -14     202     670     200   -0.22    0.00  1.0000
  -1  -5  14       1     610    -660   -0.29    0.00  1.0000
  -1   6  14    2455     900    2960    1.94    0.00  1.0000
   1  -6  14    1216     770    1600    2.05    0.00  1.0000
  -1  -6 -14    1474     770    1870   -1.94    0.00  1.0000
   1   6 -14     500     790     750   -2.01    0.00  1.0000
   1   6 -14    1101     800    1460   -2.01    0.00  1.0000
   1   6  14    2629     860    3150   -1.94    0.00  1.0000
   1  -6 -14      24     700    -150    1.94    0.00  1.0000
  -1   6 -14     602     860     880    2.05    0.00  1.0000
  -1   0  15       8     680     -70   -1.11    0.00  1.0000
  -1   0 -15     765     660     620   -1.12    0.00  1.0000
   1   0 -15     697     630     560   -1.11    0.00  1.0000
   1   0  15    1259     710    1070   -1.12    0.00  1.0000
   1   1 -15     456     650     730    2.27    0.00  1.0000
   1  -1  15    2063     790    2630   -2.34    0.00  1.0000
  -1   1  15    1062     720    1510   -2.51    0.00  1.0000
  -1  -1 -15     323     660     580    2.44    0.00  1.0000
  -1  -1  15      49     690     160    2.27    0.00  1.0000
   1  -1 -15     415     680     710   -2.51    0.00  1.0000
  -1   1 -15     559     780     870   -2.34    0.00  1.0000
   1   1  15     539     730     860    2.44    0.00  1.0000
   1   2 -15    1219     680    1380    1.03    0.00  1.0000
   1  -2  15     348     700     440    1.07    0.00  1.0000
  -1  -2 -15      77     770     120    1.02    0.00  1.0000
  -1   2  15       8     660    -210    1.10    0.00  1.0000
  -1   2 -15       7     660    -310    1.07    0.00  1.0000
  -1  -2  15     451     700     550    1.03    0.00  1.0000
   1   2  15    1361     730    1530    1.02    0.00  1.0000
   1  -2 -15      17     650      40    1.10    0.00  1.0000
   1   3 -15     387     680     340   -0.50    0.00  1.0000
  -1   3  15     861     730     790    0.51    0.00  1.0000
  -1  -3 -15    1103     720    1030   -0.46    0.00  1.0000
   1  -3  15    1671     830    1570    0.51    0.00  1.0000
   1   3  15     372     730     330   -0.46    0.00  1.0000
  -1   3 -15     894     700     820    0.51    0.00  1.0000
  -1  -3  15    1328     710    1240   -0.50    0.00  1.0000
   1  -3 -15       2     670     -60    0.51    0.00  1.0000
   1  -4  15      11     700      20   -0.47    0.00  1.0000
   1   4 -15    1367     830    1410   -0.24    0.00  1.0000
  -1  -4 -15     956     750     990   -0.22    0.00  1.0000
  -1   4  15       1     800    -100   -0.47    0.00  1.0000
  -1  -4  15       0     670    -140   -0.24    0.00  1.0000
  -1   4 -15     196     670     230   -0.47    0.00  1.0000
   1   4  15     574     750     600   -0.22    0.00  1.0000
   1  -4 -15     651     730     710   -0.47    0.00  1.0000
   1   1 -16       0     670       0   -0.11    0.00  1.0000
  -1   1  16     272     750     270    0.02    0.00  1.0000
  -1  -1 -16       0     700       0   -0.10    0.00  1.0000
   1  -1  16       0     830    -660    0.04    0.00  1.0000
  -1  -1  16     459     750     470   -0.11    0.00  1.0000
  -1   1 -16       0     770    -230    0.04    0.00  1.0000
   1   1  16     371     740     380   -0.10    0.00  1.0000
   1  -1 -16     392     790     390    0.02    0.00  1.0000
  -1  -2 -16    1197     780    1340    0.80    0.00  1.0000
  -1   2  16       4     730    -150   -0.75    0.00  1.0000
   1   2 -16     446     700     550    0.93    0.00  1.0000
   1  -2  16    1010     800    1150   -0.85    0.00  1.0000
   1  -2 -16       4     800    -330   -0.75    0.00  1.0000
  -1  -2  16    1025     770    1180    0.93    0.00  1.0000
   1   2  16     288     750     360    0.80    0.00  1.0000
  -1   2 -16     656     830     770   -0.85    0.00  1.0000
  -2   0   0   30591     270    3840  -51.64    0.00  1.0000
   2   0   0   28956     260    3150  -51.64    0.00  1.0000
   2   0   0   28637     240    3020  -51.64    0.00  1.0000
  -2   0   0   29797     370    3500  -51.64    0.00  1.0000
  -2   0   0   27705     240    2650  -51.64    0.00  1.0000
   2   0   0   25991     330    2010  -51.64    0.00  1.0000
  -2   1   0    7160     790   14309   13.98    0.00  1.0000
   2   1   0    7872     820   15388  -14.10    0.00  1.0000
   2  -1   0    7365     910   14599   13.98    0.00  1.0000
   2  -1   0    7316     770   14529   13.98    0.00  1.0000
   2   1   0    7155     760   14379  -14.10    0.00  1.0000
   2  -1   0    7600     790   14929   13.98    0.00  1.0000
  -2  -1   0    7787     860   15268  -14.10    0.00  1.0000
   2   1   0    7608     860   15018  -14.10    0.00  1.0000
  -2   1   0    7302     770   14509   13.98    0.00  1.0000
  -2  -1   0    7601     770   15008  -14.10    0.00  1.0000
   2   2   0   41968    1060   18818   27.22    0.00  1.0000
  -2  -2   0   42920     950   19458   27.22    0.00  1.0000
   2  -2   0   42652    1110   19508   26.89    0.00  1.0000
  -2  -2   0   41564    1000   18548   27.22    0.00  1.0000
  -2  -2   0   42489    1070   19168   27.22    0.00  1.0000
   2   2   0   38820     950   16728   27.22    0.00  1.0000
   2   2   0   42117    1010   18918   27.22    0.00  1.0000
  -2   2   0   40601     980   18128   26.89    0.00  1.0000
   2  -3   0    7889     620    6319    3.72    0.00  1.0000
  -2  -3   0   10023     510    8289   -3.62    0.00  1.0000
  -2  -3   0    9186     590    7529   -3.62    0.00  1.0000
   2   3   0    9605     450    7909   -3.62    0.00  1.0000
   2  -3   0    9810     420    8049    3.72    0.00  1.0000
   2   3   0    9406     530    7729   -3.62    0.00  1.0000
  -2  -3   0   10045     440    8309   -3.62    0.00  1.0000
   2   3   0    9726     600    8019   -3.62    0.00  1.0000
  -2   3   0    9688     480    7939    3.72    0.00  1.0000
  -2   3   0    9898     420    8129    3.72    0.00  1.0000
   2  -4   0   37638    2120   36656    1.02    0.00  1.0000
  -2   4   0   38682    1900   37686    1.02    0.00  1.0000
  -2  -4   0   38088    2070   36766    1.37    0.00  1.0000
   2  -4   0   38732    1890   37736    1.02    0.00  1.0000
  -2   4   0   40019    1950   39006    1.02    0.00  1.0000
   2   4   0   38373    1910   37046    1.37    0.00  1.0000
  -2  -4   0   39767    1910   38416    1.37    0.00  1.0000
   2   4   0   40439    1990   39076    1.37    0.00  1.0000
  -2   5   0   15203     730   12379   -4.81    0.00  1.0000
   2  -5   0   14936     970   12139   -4.81    0.00  1.0000
   2  -5   0   15513     650   12659   -4.81    0.00  1.0000
  -2   5   0   14192     660   11469   -4.81    0.00  1.0000
   2   5   0   13795     780   11139    4.76    0.00  1.0000
  -2  -5   0   15072     910   12289    4.76    0.00  1.0000
   2   5   0   14074     670   11389    4.76    0.00  1.0000
   2   6   0    3848     470    4230    1.21    0.00  1.0000
  -2  -6   0    3172     600    3520    1.21    0.00  1.0000
   2  -6   0    3556     300    3970    1.36    0.00  1.0000
   2   6   0    3191     330    3540    1.21    0.00  1.0000
  -2   6   0    3480     400    3890    1.36    0.00  1.0000
  -2   6   0    3745     340    4170    1.36    0.00  1.0000
   2  -6   0    3489     680    3900    1.36    0.00  1.0000
  -2   7   0   23044    1330   22818   -0.30    0.00  1.0000
  -2   7   0   24149    1270   23918   -0.30    0.00  1.0000
   2   7   0   23525    1410   23408    0.15    0.00  1.0000
   2  -7   0   24993    1250   24758   -0.30    0.00  1.0000
   2   7   0   22603    1290   22488    0.15    0.00  1.0000
   2  -7   0   22491    1660   22268   -0.30    0.00  1.0000
  -2  -7   0   23284    1600   23168    0.15    0.00  1.0000
  -2  -8   0   43563    2680   43166   -0.38    0.00  1.0000
  -2   8   0   45687    2370   45395   -0.27    0.00  1.0000
   2   8   0   44738    2440   44336   -0.38    0.00  1.0000
   2   8   0   45430    2320   45025   -0.38    0.00  1.0000
   2  -8   0   40541    2700   40266   -0.27    0.00  1.0000
  -2   8   0   45046    2280   44756   -0.27    0.00  1.0000
  -2  -9   0    1900     770    1670   -1.09    0.00  1.0000
   2   9   0    1299     530    1110   -1.09    0.00  1.0000
  -2   9   0    1501     430    1290    1.13    0.00  1.0000
   2   9   0    1622     400    1410   -1.09    0.00  1.0000
   2  -9   0    1350     810    1150    1.13    0.00  1.0000
  -2 -10   0   12259    1380   11129   -2.12    0.00  1.0000
   2  10   0   13192     920   12019   -2.12    0.00  1.0000
  -2  10   0   11947     940   10889   -2.01    0.00  1.0000
   2  10   0   12405    1050   11269   -2.12    0.00  1.0000
   2 -10   0   13505    1490   12379   -2.01    0.00  1.0000
   2 -11   0     565    1020     600    0.29    0.00  1.0000
  -2  11   0      86     500     100    0.29    0.00  1.0000
   2  11   0       0     470     -50    0.07    0.00  1.0000
  -2 -11   0    1102    1000    1090    0.07    0.00  1.0000
  -2 -12   0    4467    1290    4310   -0.49    0.00  1.0000
  -2  12   0    3693     790    3550   -0.50    0.00  1.0000
   2 -12   0    4875    1390    4710   -0.50    0.00  1.0000
   2   1  -1   25430     900   17948   10.27    0.00  1.0000
   2  -1   1   23654     980   16548   10.13    0.00  1.0000
   2   1  -1   25775     960   18238   10.27    0.00  1.0000
  -2  -1  -1   23292     870   16158   10.27    0.00  1.0000
   2  -1   1   23295     870   16248   10.13    0.00  1.0000
   2  -1   1   25286     890   17918   10.13    0.00  1.0000
  -2   1   1   23889     870   16748   10.12    0.00  1.0000
  -2   1   1   24498     860   17258   10.12    0.00  1.0000
   2  -1  -1   24557     870   17308   10.12    0.00  1.0000
   2   1   1   22967     900   15888   10.27    0.00  1.0000
   2   1   1   23927     870   16688   10.27    0.00  1.0000
  -2   1  -1   23379     880   16318   10.13    0.00  1.0000
   2  -1  -1   24629     960   17368   10.12    0.00  1.0000
  -2   1  -1   23952     870   16798   10.13    0.00  1.0000
  -2   1  -1   24870     980   17568   10.13    0.00  1.0000
  -2  -1   1   25466     960   17978   10.27    0.00  1.0000
   2  -1  -1   24307     870   17098   10.12    0.00  1.0000
   2  -2   1     105      20      30    6.27    0.00  1.0000
  -2   2   1     126     100      20    6.27    0.00  1.0000
  -2   2   1      88      70      40    6.27    0.00  1.0000
   2   2  -1      32      50     110   -6.43    0.00  1.0000
   2  -2   1      46      30      80    6.27    0.00  1.0000
  -2  -2  -1      37     160     100   -6.42    0.00  1.0000
  -2  -2  -1      31     120     110   -6.42    0.00  1.0000
  -2  -2  -1      51      80      80   -6.42    0.00  1.0000
   2   2  -1       2     130     220   -6.43    0.00  1.0000
  -2  -2  -1      22      90     130   -6.42    0.00  1.0000
   2   2  -1     259      30       0   -6.43    0.00  1.0000
  -2   2   1      39     200      90    6.27    0.00  1.0000
  -2   2  -1      64     110      60    6.27    0.00  1.0000
   2  -2  -1     246      70     -20    6.27    0.00  1.0000
   2   2   1     259     130     -40   -6.42    0.00  1.0000
   2  -2  -1     246      80     -50    6.27    0.00  1.0000
  -2   2  -1      46     170      80    6.27    0.00  1.0000
   2  -2  -1     246     200     -50    6.27    0.00  1.0000
  -2  -2   1     259      50     -60   -6.43    0.00  1.0000
  -2  -2   1     259     100    -130   -6.43    0.00  1.0000
   2   2   1       3     150     320   -6.42    0.00  1.0000
  -2  -2   1       4     210     200   -6.43    0.00  1.0000
   2  -3   1   17632    1280   24358   -9.39    0.00  1.0000
  -2   3   1   16662    1220   23218   -9.39    0.00  1.0000
  -2  -3  -1   17782    1290   25017  -10.01    0.00  1.0000
  -2  -3  -1   16547    1340   23548  -10.01    0.00  1.0000
  -2   3   1   16772    1410   23348   -9.39    0.00  1.0000
   2  -3   1   16732    1410   23298   -9.39    0.00  1.0000
  -2  -3  -1   17749    1230   24978  -10.01    0.00  1.0000
   2   3  -1   16743    1220   23778  -10.00    0.00  1.0000
  -2   3   1   16882    1260   23478   -9.39    0.00  1.0000
   2   3  -1   17255    1290   24388  -10.00    0.00  1.0000
   2   3   1   16422    1290   23398  -10.01    0.00  1.0000
  -2  -3   1   17979    1280   25247  -10.00    0.00  1.0000
  -2   3  -1   17249    1200   23908   -9.39    0.00  1.0000
  -2  -3   1   17861    1220   25107  -10.00    0.00  1.0000
   2  -3  -1   16645    1400   23198   -9.39    0.00  1.0000
   2   3   1   18128    1240   25427  -10.01    0.00  1.0000
  -2   3  -1   18032    1200   24828   -9.39    0.00  1.0000
  -2  -3   1   16307    1370   23258  -10.00    0.00  1.0000
   2   3   1   16916    1350   23988  -10.01    0.00  1.0000
  -2   3  -1   16986    1260   23598   -9.39    0.00  1.0000
   2  -3  -1   17723    1230   24468   -9.39    0.00  1.0000
   2   4  -1      56     130     440    5.41    0.00  1.0000
  -2  -4  -1       2     280     150    5.41    0.00  1.0000
   2   4  -1      42     220     400    5.41    0.00  1.0000
  -2   4   1       6     120     110   -5.09    0.00  1.0000
  -2   4   1      11     180      90   -5.09    0.00  1.0000
  -2  -4  -1      67     140     470    5.41    0.00  1.0000
  -2  -4   1      49     320     420    5.41    0.00  1.0000
  -2   4  -1      42     170      40   -5.09    0.00  1.0000
  -2  -4   1      42     120     400    5.41    0.00  1.0000
   2   4   1       1     200     210    5.41    0.00  1.0000
   2   4   1       4     130     240    5.41    0.00  1.0000
   2  -4  -1      10     310     250   -5.09    0.00  1.0000
  -2   4  -1      30      80     330   -5.09    0.00  1.0000
   2  -4  -1      54     120     400   -5.09    0.00  1.0000
  -2  -5  -1   47885    2670   45605    2.11    0.00  1.0000
  -2   5   1   53260    2510   51085    1.91    0.00  1.0000
   2  -5   1   50547    2780   48395    1.94    0.00  1.0000
   2   5  -1   53353    2510   50905    2.15    0.00  1.0000
  -2   5   1   50063    2550   47955    1.91    0.00  1.0000
   2   5  -1   48682    2580   46345    2.15    0.00  1.0000
  -2   5  -1   56521    2480   54245    1.94    0.00  1.0000
   2   5   1   53220    2610   50815    2.11    0.00  1.0000
  -2  -5   1   52268    2730   49845    2.15    0.00  1.0000
   2  -5  -1   51524    2750   49385    1.91    0.00  1.0000
   2  -5  -1   52525    2510   50365    1.91    0.00  1.0000
  -2   5  -1   50874    2550   48715    1.94    0.00  1.0000
  -2   5  -1   52294    2500   50105    1.94    0.00  1.0000
   2   5   1   53067    2530   50665    2.11    0.00  1.0000
  -2   6   1    7033     530    8069    2.38    0.00  1.0000
   2   6  -1    7597     660    8469   -1.94    0.00  1.0000
   2   6  -1    6746     530    7569   -1.94    0.00  1.0000
  -2   6   1    7136     600    8179    2.38    0.00  1.0000
   2   6   1    6688     540    7509   -1.95    0.00  1.0000
  -2   6  -1    6422     590    7409    2.37    0.00  1.0000
   2  -6  -1    7398     880    8459    2.38    0.00  1.0000
  -2   6  -1    7009     460    8039    2.37    0.00  1.0000
  -2  -6   1    7162     850    8009   -1.94    0.00  1.0000
   2  -6  -1    7052     520    8089    2.38    0.00  1.0000
   2   7  -1    5860     690    8049   -5.38    0.00  1.0000
  -2   7   1    5384     540    7599   -5.64    0.00  1.0000
   2   7  -1    5021     550    7059   -5.38    0.00  1.0000
   2  -7   1    4505     940    6549   -5.65    0.00  1.0000
  -2   7   1    5629     610    7889   -5.64    0.00  1.0000
  -2  -7  -1    5495     870    7619   -5.38    0.00  1.0000
  -2   7  -1    4962     460    7099   -5.65    0.00  1.0000
  -2   7  -1    5180     530    7359   -5.65    0.00  1.0000
  -2  -7   1    5274     900    7359   -5.38    0.00  1.0000
   2  -7  -1    5015     500    7159   -5.64    0.00  1.0000
   2  -7  -1    4202     890    6179   -5.64    0.00  1.0000
   2   7   1    5444     560    7559   -5.38    0.00  1.0000
  -2   7  -1    5600     620    7859   -5.65    0.00  1.0000
   2   7   1    6365     730    8639   -5.38    0.00  1.0000
  -2  -8  -1    4132     800    4870   -2.20    0.00  1.0000
   2  -8   1    3259     880    3890    2.11    0.00  1.0000
   2   8  -1    2455     530    3030   -2.20    0.00  1.0000
   2   8  -1    2437     420    3010   -2.20    0.00  1.0000
  -2   8   1    2748     390    3330    2.11    0.00  1.0000
  -2   8   1    2603     470    3170    2.11    0.00  1.0000
   2  -8  -1    2206     780    2730    2.11    0.00  1.0000
  -2   8  -1    2712     500    3290    2.11    0.00  1.0000
   2   8   1    3801     590    4510   -2.20    0.00  1.0000
   2   8   1    3042     440    3680   -2.20    0.00  1.0000
  -2  -8   1    1390     730    1830   -2.20    0.00  1.0000
  -2   8  -1    3903     400    4590    2.11    0.00  1.0000
   2   9  -1   13067     810   10869    4.06    0.00  1.0000
  -2   9   1   11265     840    9339    3.83    0.00  1.0000
   2   9  -1   12815     940   10639    4.06    0.00  1.0000
  -2  -9  -1   12789    1210   10609    4.07    0.00  1.0000
   2  -9   1   11573    1300    9629    3.81    0.00  1.0000
   2  -9  -1   12525    1380   10489    3.83    0.00  1.0000
   2   9   1   13217     830   10999    4.07    0.00  1.0000
   2   9   1   14661    1000   12319    4.07    0.00  1.0000
  -2  -9   1   12946    1270   10759    4.06    0.00  1.0000
  -2   9  -1   11935     840    9959    3.81    0.00  1.0000
  -2 -10  -1    1314     830    1490    0.94    0.00  1.0000
   2  10  -1       5     550    -110    0.93    0.00  1.0000
   2 -10   1     648    1060     880   -1.68    0.00  1.0000
   2  10  -1       5     380    -420    0.93    0.00  1.0000
  -2  10   1      18     510    -320   -1.69    0.00  1.0000
   2  10   1       6     360     -40    0.94    0.00  1.0000
   2 -10  -1     665    1010     900   -1.69    0.00  1.0000
  -2  10  -1     691     460     930   -1.68    0.00  1.0000
   2  10   1    1136     570    1300    0.94    0.00  1.0000
  -2 -10   1     156     850     220    0.93    0.00  1.0000
  -2  11   1    3876     670    3740    0.45    0.00  1.0000
   2  11  -1    3694     600    3580    0.38    0.00  1.0000
   2 -11   1    4935    1300    4780    0.45    0.00  1.0000
  -2 -11  -1    5861    1270    5719    0.38    0.00  1.0000
  -2 -11   1    5751    1350    5609    0.38    0.00  1.0000
   2  11   1    3875     630    3760    0.38    0.00  1.0000
   2 -11  -1    3326    1170    3200    0.45    0.00  1.0000
  -2  11  -1    3898     660    3760    0.45    0.00  1.0000
  -2  12   1       0     660    -380    0.06    0.00  1.0000
   2 -12   1    1379    1260    1390    0.06    0.00  1.0000
  -2 -12  -1       0    1100    -590   -0.13    0.00  1.0000
  -2 -12   1       0    1050   -1120   -0.13    0.00  1.0000
  -2  12  -1     523     580     530    0.06    0.00  1.0000
   2 -12  -1      97    1290     100    0.06    0.00  1.0000
   2  12   1     269     550     280   -0.13    0.00  1.0000
  -2   0  -2  267327    7849  166303  -44.27    0.00  1.0000
  -2   0   2  237259    7829  142776  -44.26    0.00  1.0000
  -2   0  -2  256874    7849  158074  -44.27    0.00  1.0000
   2   0  -2  241836    7809  146335  -44.26    0.00  1.0000
   2   0   2  281401    7889  177452  -44.27    0.00  1.0000
  -2   0  -2  252794    7859  154874  -44.27    0.00  1.0000
   2   0  -2  238662    7829  143866  -44.26    0.00  1.0000
   2   0   2  281049    7859  177172  -44.27    0.00  1.0000
   2   0   2  257116    7849  158264  -44.27    0.00  1.0000
  -2   1   2    2716     140     540   11.53    0.00  1.0000
   2   1  -2    2774     150     560  -11.58    0.00  1.0000
   2  -1   2    3488     150     910   11.54    0.00  1.0000
   2  -1   2    1294     110      50   11.54    0.00  1.0000
  -2   1   2    2978     140     660   11.53    0.00  1.0000
   2  -1   2    3566     240     950   11.54    0.00  1.0000
   2   1  -2    3302     130     810  -11.58    0.00  1.0000
  -2   1   2    3145     230     740   11.53    0.00  1.0000
   2   1  -2    2752     210     550  -11.58    0.00  1.0000
  -2  -1  -2    3717     170    1020  -11.59    0.00  1.0000
  -2  -1   2    3282     110     800  -11.58    0.00  1.0000
   2  -1  -2    3104     130     720   11.53    0.00  1.0000
  -2  -1   2    2774     230     560  -11.58    0.00  1.0000
   2   1   2    3244     170     780  -11.59    0.00  1.0000
   2  -1  -2    3288     140     810   11.53    0.00  1.0000
  -2   1  -2    4201     160    1290   11.54    0.00  1.0000
  -2   1  -2    3390     230     860   11.54    0.00  1.0000
   2   1   2    3698     160    1010  -11.59    0.00  1.0000
  -2   1  -2    3350     170     840   11.54    0.00  1.0000
   2  -1  -2    2827     220     590   11.53    0.00  1.0000
  -2  -2  -2  716532   40416  812939   22.10    0.00  1.0000
   2   2  -2  684885   40456  779312   22.12    0.00  1.0000
  -2   2   2  712065   40536  806679   21.76    0.00  1.0000
  -2  -2  -2  802443   40516  904290   22.10    0.00  1.0000
  -2   2   2  672840   40476  764893   21.76    0.00  1.0000
  -2  -2  -2  784137   40506  884851   22.10    0.00  1.0000
   2   2  -2  709719   40546  805789   22.12    0.00  1.0000
  -2   2   2  693885   40476  787321   21.76    0.00  1.0000
   2  -2   2  732498   40456  828477   21.77    0.00  1.0000
   2   2  -2  728823   40686  826137   22.12    0.00  1.0000
  -2  -2   2  646797   40436  738646   22.12    0.00  1.0000
   2  -2  -2  737058   40546  833267   21.76    0.00  1.0000
  -2   2  -2  744338   40546  841066   21.77    0.00  1.0000
  -2  -2   2  692966   40456  787931   22.12    0.00  1.0000
  -2  -2   2  744128   40526  842426   22.12    0.00  1.0000
   2   2   2  786745   40536  887621   22.10    0.00  1.0000
  -2   2  -2  782000   40476  881072   21.77    0.00  1.0000
   2  -2  -2  737331   40486  833557   21.76    0.00  1.0000
   2  -2  -2  699387   40806  793181   21.76    0.00  1.0000
  -2   3   2    1171     200    1840    3.47    0.00  1.0000
   2  -3   2    1644     400    2420    3.46    0.00  1.0000
  -2  -3  -2    2359     350    3280   -3.48    0.00  1.0000
  -2   3   2    1331     220    2040    3.47    0.00  1.0000
  -2  -3  -2    1632     220    2410   -3.48    0.00  1.0000
  -2   3   2    1315     360    2020    3.47    0.00  1.0000
   2   3  -2    1478     270    2220   -3.47    0.00  1.0000
  -2  -3  -2    1225     280    1910   -3.48    0.00  1.0000
   2   3  -2    1243     180    1930   -3.47    0.00  1.0000
  -2  -3  -2    1698     230    2490   -3.48    0.00  1.0000
   2  -3  -2    1243     360    1930    3.47    0.00  1.0000
  -2  -3   2    1650     200    2430   -3.47    0.00  1.0000
   2  -3  -2    1658     240    2440    3.47    0.00  1.0000
   2   3   2    1362     290    2080   -3.48    0.00  1.0000
   2   3   2    2022     350    2880   -3.48    0.00  1.0000
  -2   3  -2    1423     170    2150    3.46    0.00  1.0000
  -2   3  -2    1636     250    2410    3.46    0.00  1.0000
  -2  -3   2    1163     370    1830   -3.47    0.00  1.0000
  -2  -3   2    1372     240    2090   -3.47    0.00  1.0000
   2   4  -2  254126   14199  260664    2.59    0.00  1.0000
  -2  -4  -2  308008   14279  315438    2.67    0.00  1.0000
  -2   4   2  273012   14179  279292    2.40    0.00  1.0000
   2   4  -2  270972   14139  277722    2.59    0.00  1.0000
  -2   4   2  264413   14159  270593    2.40    0.00  1.0000
   2  -4   2  301505   14369  307849    2.31    0.00  1.0000
  -2  -4   2  271367   14149  278122    2.59    0.00  1.0000
  -2   4  -2  293511   14189  299770    2.31    0.00  1.0000
   2  -4  -2  270432   14169  276682    2.40    0.00  1.0000
  -2   4  -2  302178   14129  308529    2.31    0.00  1.0000
   2   4   2  298909   14239  306229    2.67    0.00  1.0000
   2   4   2  298850   14169  306169    2.67    0.00  1.0000
  -2  -4   2  273560   14339  280342    2.59    0.00  1.0000
  -2   4  -2  282262   14139  288401    2.31    0.00  1.0000
   2  -4  -2  254045   14309  260104    2.40    0.00  1.0000
   2  -5   2    7899     890    9859   -4.16    0.00  1.0000
  -2  -5  -2    7510     800    9399    4.11    0.00  1.0000
   2   5  -2    6677     650    8469    4.12    0.00  1.0000
   2   5  -2    6402     550    8159    4.12    0.00  1.0000
  -2   5   2    6402     570    8179   -4.16    0.00  1.0000
  -2   5   2    6845     610    8679   -4.16    0.00  1.0000
   2  -5  -2    6393     810    8169   -4.16    0.00  1.0000
   2   5   2    7001     670    8829    4.11    0.00  1.0000
   2  -5  -2    6632     560    8439   -4.16    0.00  1.0000
  -2   5  -2    7747     510    9689   -4.16    0.00  1.0000
   2   5   2    7975     580    9919    4.11    0.00  1.0000
  -2  -5   2    6953     830    8779    4.12    0.00  1.0000
  -2   5  -2    8141     620   10129   -4.16    0.00  1.0000
  -2   5  -2    7872     540    9829   -4.16    0.00  1.0000
  -2   6   2   69695    3850   71013    1.00    0.00  1.0000
   2   6  -2   73852    3850   75132    0.94    0.00  1.0000
  -2  -6  -2   81833    4070   83152    0.92    0.00  1.0000
  -2   6   2   69893    3880   71213    1.00    0.00  1.0000
   2  -6   2   85495    4200   86991    1.03    0.00  1.0000
   2   6  -2   68570    3920   69803    0.94    0.00  1.0000
   2   6   2   77488    3960   78772    0.92    0.00  1.0000
  -2  -6   2   68699    4090   69933    0.94    0.00  1.0000
  -2   6  -2   82333    3840   83802    1.03    0.00  1.0000
  -2   6  -2   79122    3900   80562    1.03    0.00  1.0000
   2  -6  -2   70389    3850   71713    1.00    0.00  1.0000
   2  -6  -2   70567    4100   71893    1.00    0.00  1.0000
  -2   6  -2   79687    3810   81132    1.03    0.00  1.0000
   2   6   2   76595    3860   77872    0.92    0.00  1.0000
  -2   7   2      36     250      60   -0.71    0.00  1.0000
   2   7  -2     137     240     170    0.54    0.00  1.0000
  -2   7   2     415     320     490   -0.71    0.00  1.0000
   2   7  -2      10     340      20    0.54    0.00  1.0000
  -2  -7  -2     172     460     210    0.55    0.00  1.0000
   2  -7   2     119     570     160   -0.69    0.00  1.0000
   2  -7  -2     638     550     730   -0.71    0.00  1.0000
  -2   7  -2     416     160     490   -0.69    0.00  1.0000
  -2  -7   2     395     560     450    0.54    0.00  1.0000
  -2   7  -2     380     230     450   -0.69    0.00  1.0000
   2   7   2     375     260     430    0.55    0.00  1.0000
   2   7   2     375     390     430    0.55    0.00  1.0000
  -2   7  -2     407     350     480   -0.69    0.00  1.0000
   2   8  -2    1857     360    1840   -0.08    0.00  1.0000
   2   8  -2    2399     490    2380   -0.08    0.00  1.0000
  -2   8   2    2829     380    2860    0.13    0.00  1.0000
  -2   8   2    2988     490    3020    0.13    0.00  1.0000
  -2  -8  -2    3040     790    3030   -0.04    0.00  1.0000
   2  -8   2    2478     830    2500    0.09    0.00  1.0000
  -2   8  -2    2687     350    2710    0.09    0.00  1.0000
   2  -8  -2    3117     840    3150    0.13    0.00  1.0000
  -2   8  -2    2488     470    2510    0.09    0.00  1.0000
   2   8   2    2118     400    2110   -0.04    0.00  1.0000
   2   8   2    2789     540    2780   -0.04    0.00  1.0000
  -2  -8   2    2810     780    2790   -0.08    0.00  1.0000
  -2  -9  -2      44     670      70   -0.74    0.00  1.0000
   2   9  -2     251     460     310   -0.74    0.00  1.0000
   2  -9   2     174     800     230    0.82    0.00  1.0000
  -2   9   2      26     390      50    0.83    0.00  1.0000
   2   9  -2       3     330    -430   -0.74    0.00  1.0000
  -2   9  -2      81     410     120    0.82    0.00  1.0000
   2   9   2       3     480    -160   -0.74    0.00  1.0000
   2  -9  -2     925     780    1050    0.83    0.00  1.0000
  -2  -9   2       3     710    -280   -0.74    0.00  1.0000
   2   9   2       3     360     -70   -0.74    0.00  1.0000
  -2 -10  -2    2469     930    1980   -2.11    0.00  1.0000
   2  10  -2    1345     390    1000   -2.05    0.00  1.0000
  -2  10   2     481     480     280   -2.11    0.00  1.0000
   2  10  -2    1135     540     820   -2.05    0.00  1.0000
   2 -10   2     895     930     620   -2.04    0.00  1.0000
   2 -10  -2     906     880     620   -2.11    0.00  1.0000
  -2  10  -2    1203     480     880   -2.04    0.00  1.0000
  -2 -10   2    2298     950    1840   -2.05    0.00  1.0000
   2  10   2    1414     570    1050   -2.11    0.00  1.0000
   2  10   2    1471     470    1100   -2.11    0.00  1.0000
  -2 -11  -2       0     840    -910   -0.08    0.00  1.0000
   2  11  -2       0     450    -240   -0.09    0.00  1.0000
  -2  11   2     443     530     400    0.42    0.00  1.0000
   2 -11   2       1    1020    -230    0.43    0.00  1.0000
  -2 -11   2       0     990     -20   -0.09    0.00  1.0000
   2  11   2     408     440     400   -0.08    0.00  1.0000
  -2  11  -2    1202     590    1130    0.43    0.00  1.0000
   2 -11  -2       1     920   -1070    0.42    0.00  1.0000
  -2  12   2     686     690     620   -0.51    0.00  1.0000
  -2 -12  -2     772    1030     710   -0.45    0.00  1.0000
   2 -12   2     413    1220     360   -0.54    0.00  1.0000
  -2  12  -2     562     690     500   -0.54    0.00  1.0000
   2  12   2     678     520     620   -0.45    0.00  1.0000
   2 -12  -2    2055    1330    1940   -0.51    0.00  1.0000
  -2 -12   2     786    1200     720   -0.48    0.00  1.0000
  -2   1   3  238910   11859  218648    8.49    0.00  1.0000
  -2   1   3  261922   11779  240686    8.49    0.00  1.0000
  -2   1   3  253502   11789  232617    8.49    0.00  1.0000
   2  -1   3  262567   11799  241256    8.51    0.00  1.0000
  -2  -1  -3  263396   11799  241776    8.62    0.00  1.0000
   2  -1   3  262431   11849  241126    8.51    0.00  1.0000
   2   1  -3  275526   11859  253385    8.63    0.00  1.0000
   2   1  -3  255083   11779  233797    8.63    0.00  1.0000
  -2  -1   3  262068   11769  240486    8.63    0.00  1.0000
   2  -1  -3  236443   11849  216288    8.49    0.00  1.0000
   2  -1  -3  284048   11789  261914    8.49    0.00  1.0000
  -2  -1   3  269090   11799  247215    8.63    0.00  1.0000
  -2   1  -3  271670   11799  249985    8.51    0.00  1.0000
   2   1   3  240297   11819  219668    8.62    0.00  1.0000
  -2   1  -3  275609   11859  253765    8.51    0.00  1.0000
   2   1   3  266620   11809  244866    8.62    0.00  1.0000
   2  -1  -3  266406   11799  244985    8.49    0.00  1.0000
  -2  -1   3  244572   11849  223738    8.63    0.00  1.0000
  -2   1  -3  264945   11819  243536    8.51    0.00  1.0000
  -2  -2  -3    3173     240    2140   -4.02    0.00  1.0000
   2   2  -3    3433     230    2350   -4.04    0.00  1.0000
   2   2  -3    3662     330    2540   -4.04    0.00  1.0000
   2   2  -3    3080     200    2060   -4.04    0.00  1.0000
   2  -2   3    3176     200    2180    3.86    0.00  1.0000
  -2   2   3    3114     220    2130    3.85    0.00  1.0000
   2  -2   3    2946     230    1990    3.86    0.00  1.0000
   2   2  -3    3710     270    2580   -4.04    0.00  1.0000
  -2   2   3    2884     210    1940    3.85    0.00  1.0000
   2   2   3    3088     230    2070   -4.02    0.00  1.0000
   2  -2  -3    2908     290    1960    3.85    0.00  1.0000
  -2   2  -3    3607     350    2540    3.86    0.00  1.0000
   2  -2  -3    3078     340    2100    3.85    0.00  1.0000
  -2  -2   3    3517     360    2420   -4.04    0.00  1.0000
   2  -2  -3    3523     220    2470    3.85    0.00  1.0000
   2  -2  -3    3582     250    2520    3.85    0.00  1.0000
  -2  -2   3    3312     210    2250   -4.04    0.00  1.0000
  -2   2  -3    2885     230    1940    3.86    0.00  1.0000
  -2   2  -3    2762     200    1840    3.86    0.00  1.0000
   2   3  -3  225019   11939  244875   -8.21    0.00  1.0000
   2  -3   3  223720   11869  242086   -7.63    0.00  1.0000
   2   3  -3  215572   11879  235016   -8.21    0.00  1.0000
  -2  -3  -3  219216   11949  238896   -8.24    0.00  1.0000
  -2  -3  -3  224410   11909  244316   -8.24    0.00  1.0000
  -2   3   3  222051   11899  240426   -7.66    0.00  1.0000
  -2   3   3  220965   12049  239296   -7.66    0.00  1.0000
  -2   3   3  231558   11909  250315   -7.66    0.00  1.0000
   2  -3   3  220510   12039  238746   -7.63    0.00  1.0000
   2  -3  -3  226203   11929  244746   -7.66    0.00  1.0000
   2   3   3  213443   11959  232867   -8.24    0.00  1.0000
  -2  -3   3  221828   11889  241546   -8.21    0.00  1.0000
  -2   3  -3  221625   11919  239906   -7.63    0.00  1.0000
   2  -3  -3  207732   11999  225517   -7.66    0.00  1.0000
  -2   3  -3  234866   11879  253675   -7.63    0.00  1.0000
   2   3   3  226297   11959  246285   -8.24    0.00  1.0000
  -2  -3   3  225441   12029  245315   -8.21    0.00  1.0000
  -2  -4  -3   13684     940   16268    4.22    0.00  1.0000
  -2   4   3   13810     920   16188   -3.88    0.00  1.0000
  -2  -4  -3   14161    1030   16788    4.22    0.00  1.0000
   2   4  -3   14394     980   17038    4.21    0.00  1.0000
   2   4  -3   14578     900   17238    4.21    0.00  1.0000
  -2   4   3   14133     940   16538   -3.88    0.00  1.0000
  -2   4  -3   14016     880   16418   -3.89    0.00  1.0000
  -2   4  -3   13997     950   16398   -3.89    0.00  1.0000
   2  -4  -3   13736     960   16108   -3.88    0.00  1.0000
  -2   4  -3   14904     910   17378   -3.89    0.00  1.0000
  -2  -4   3   14100    1130   16718    4.21    0.00  1.0000
   2  -4  -3   14023    1090   16418   -3.88    0.00  1.0000
  -2  -4   3   14550     910   17208    4.21    0.00  1.0000
  -2   5   3   70059    3340   68143    1.47    0.00  1.0000
  -2  -5  -3   67019    3440   64924    1.64    0.00  1.0000
  -2   5   3   66663    3320   64794    1.47    0.00  1.0000
   2   5  -3   71342    3290   69093    1.71    0.00  1.0000
   2   5  -3   72267    3380   70003    1.71    0.00  1.0000
   2  -5   3   65564    3550   63644    1.52    0.00  1.0000
   2  -5  -3   71185    3350   69253    1.47    0.00  1.0000
  -2   5  -3   65128    3340   63214    1.52    0.00  1.0000
  -2   5  -3   66528    3270   64594    1.52    0.00  1.0000
  -2   5  -3   67126    3300   65183    1.52    0.00  1.0000
   2   5   3   64926    3400   62864    1.64    0.00  1.0000
   2  -5  -3   67169    3510   65293    1.47    0.00  1.0000
  -2  -5   3   64298    3520   62164    1.71    0.00  1.0000
   2   5   3   66369    3320   64284    1.64    0.00  1.0000
  -2   6   3      15     250    -340    1.57    0.00  1.0000
   2   6  -3      10     300    -110   -1.25    0.00  1.0000
  -2  -6  -3    1307     480    1090   -1.26    0.00  1.0000
   2   6  -3      74     200      30   -1.25    0.00  1.0000
  -2   6   3     166     220      80    1.57    0.00  1.0000
  -2   6  -3      15     140       0    1.55    0.00  1.0000
   2  -6  -3     194     430     100    1.57    0.00  1.0000
  -2  -6   3     920     490     740   -1.25    0.00  1.0000
   2   6   3      74     230      30   -1.26    0.00  1.0000
  -2   6  -3     546     280     380    1.55    0.00  1.0000
  -2   7   3   62492    3560   69113   -5.18    0.00  1.0000
  -2   7   3   62625    3600   69253   -5.18    0.00  1.0000
   2   7  -3   66393    3550   72883   -4.94    0.00  1.0000
   2   7  -3   65029    3650   71453   -4.94    0.00  1.0000
  -2  -7  -3   61557    3770   67833   -4.95    0.00  1.0000
   2  -7   3   62714    3930   69353   -5.19    0.00  1.0000
  -2  -7   3   59711    3860   65873   -4.94    0.00  1.0000
  -2   7  -3   62438    3600   69063   -5.19    0.00  1.0000
   2   7   3   62090    3570   68393   -4.95    0.00  1.0000
   2   7   3   62300    3690   68613   -4.95    0.00  1.0000
   2  -7  -3   64109    3840   70813   -5.18    0.00  1.0000
  -2   7  -3   67406    3540   74283   -5.19    0.00  1.0000
  -2   8   3     435     300     270    1.77    0.00  1.0000
   2  -8   3    3997     840    3460    1.76    0.00  1.0000
   2   8  -3     650     410     450   -1.71    0.00  1.0000
  -2  -8  -3    1119     580     850   -1.71    0.00  1.0000
  -2   8   3      20     360    -100    1.77    0.00  1.0000
   2   8  -3     686     300     480   -1.71    0.00  1.0000
  -2   8  -3     788     370     560    1.76    0.00  1.0000
  -2   8  -3     917     280     670    1.76    0.00  1.0000
  -2  -8   3     175     670      80   -1.71    0.00  1.0000
   2  -8  -3      20     660    -590    1.77    0.00  1.0000
   2   8   3    2850     530    2410   -1.71    0.00  1.0000
   2   9  -3    7294     710    5909    3.49    0.00  1.0000
  -2   9   3    6366     680    5159    3.26    0.00  1.0000
  -2  -9  -3    8167    1030    6689    3.52    0.00  1.0000
   2  -9   3    5215    1050    4140    3.22    0.00  1.0000
   2   9  -3    7870     590    6429    3.49    0.00  1.0000
   2  -9  -3    8065    1050    6699    3.26    0.00  1.0000
   2   9   3    6086     710    4820    3.52    0.00  1.0000
  -2   9  -3    6041     610    4880    3.22    0.00  1.0000
  -2  -9   3    6078    1040    4820    3.49    0.00  1.0000
   2   9   3    7236     620    5849    3.52    0.00  1.0000
  -2  10   3      23     450    -860   -1.94    0.00  1.0000
   2  10  -3       5     380    -170    0.92    0.00  1.0000
   2 -10   3      23    1030    -210   -1.93    0.00  1.0000
   2  10  -3     218     560     180    0.92    0.00  1.0000
  -2 -10  -3     654     740     590    0.92    0.00  1.0000
   2  10   3    1237     590    1150    0.92    0.00  1.0000
   2 -10  -3      23     910    -420   -1.94    0.00  1.0000
   2  10   3       5     450    -430    0.92    0.00  1.0000
  -2 -10   3       5     970    -610    0.92    0.00  1.0000
  -2  10  -3      23     450    -330   -1.93    0.00  1.0000
  -2  11   3    1407     600    1340    0.38    0.00  1.0000
  -2 -11  -3    1324    1030    1240    0.48    0.00  1.0000
   2 -11   3    2646    1170    2560    0.35    0.00  1.0000
   2  11   3    2034     570    1930    0.48    0.00  1.0000
   2 -11  -3     216    1090     190    0.38    0.00  1.0000
  -2 -11   3     372    1180     330    0.46    0.00  1.0000
  -2  11  -3    2341     650    2260    0.35    0.00  1.0000
  -2 -12  -3       0    1070    -580   -0.15    0.00  1.0000
  -2 -12   3       0    1140   -1080   -0.14    0.00  1.0000
   2   0   4    2392     690   13409  -27.82    0.00  1.0000
  -2   0   4    1390     670   10729  -27.80    0.00  1.0000
  -2   0   4    1703     690   11619  -27.80    0.00  1.0000
   2   0   4    2675     740   14089  -27.82    0.00  1.0000
  -2   0  -4    1773     710   11819  -27.82    0.00  1.0000
   2   0  -4    1503     690   11059  -27.80    0.00  1.0000
  -2   0  -4    1584     720   11299  -27.82    0.00  1.0000
   2   0  -4    1656     680   11489  -27.80    0.00  1.0000
   2  -1   4   30524    1370   25217    6.35    0.00  1.0000
  -2   1   4   30995    1370   25637    6.36    0.00  1.0000
   2  -1   4   30876    1400   25537    6.35    0.00  1.0000
   2   1  -4   30676    1360   25427   -6.26    0.00  1.0000
  -2  -1  -4   31107    1380   25807   -6.28    0.00  1.0000
  -2   1   4   29851    1450   24598    6.36    0.00  1.0000
   2   1  -4   32464    1430   27057   -6.26    0.00  1.0000
  -2  -1   4   29512    1430   24368   -6.26    0.00  1.0000
   2   1   4   31041    1410   25747   -6.28    0.00  1.0000
  -2  -1   4   30621    1340   25377   -6.26    0.00  1.0000
   2  -1  -4   32478    1350   26987    6.36    0.00  1.0000
  -2   1  -4   30876    1400   25537    6.35    0.00  1.0000
   2  -1  -4   31544    1360   26137    6.36    0.00  1.0000
  -2   1  -4   34615    1380   28947    6.35    0.00  1.0000
   2  -1  -4   32960    1380   27427    6.36    0.00  1.0000
  -2  -1   4   30434    1370   25207   -6.26    0.00  1.0000
  -2   1  -4   31733    1420   26317    6.35    0.00  1.0000
   2  -2   4   62376    2750   49525   10.88    0.00  1.0000
   2   2  -4   64340    2670   50905   11.21    0.00  1.0000
  -2   2   4   64277    2670   51155   10.94    0.00  1.0000
  -2   2   4   66494    2670   53135   10.94    0.00  1.0000
   2  -2   4   64606    2660   51515   10.88    0.00  1.0000
  -2  -2  -4   68855    2680   54895   11.24    0.00  1.0000
   2   2  -4   66989    2760   53265   11.21    0.00  1.0000
   2   2   4   62633    2720   49355   11.24    0.00  1.0000
   2   2   4   70029    2660   55944   11.24    0.00  1.0000
  -2   2  -4   65636    2760   52435   10.88    0.00  1.0000
  -2  -2   4   66316    2780   52665   11.21    0.00  1.0000
  -2  -2   4   66462    2670   52795   11.21    0.00  1.0000
  -2   2  -4   67950    2670   54505   10.88    0.00  1.0000
  -2   2  -4   66810    2710   53485   10.88    0.00  1.0000
  -2  -2   4   66272    2660   52625   11.21    0.00  1.0000
   2  -2  -4   65364    2740   52125   10.94    0.00  1.0000
   2  -2  -4   69454    2690   55784   10.94    0.00  1.0000
   2  -2  -4   63548    2760   50505   10.94    0.00  1.0000
  -2   3   4    1870     240    1330    2.71    0.00  1.0000
  -2  -3  -4     362     200     140   -2.87    0.00  1.0000
   2   3  -4    1393     240     910   -2.86    0.00  1.0000
   2  -3   4    2153     200    1570    2.71    0.00  1.0000
  -2  -3  -4    2274     250    1640   -2.87    0.00  1.0000
   2   3  -4    1662     190    1130   -2.86    0.00  1.0000
  -2   3   4    1328     210     880    2.71    0.00  1.0000
   2  -3   4    1656     350    1150    2.71    0.00  1.0000
  -2  -3   4    1356     190     880   -2.86    0.00  1.0000
   2  -3  -4    1608     300    1110    2.71    0.00  1.0000
  -2   3  -4    1092     240     690    2.71    0.00  1.0000
   2   3   4    2120     260    1510   -2.87    0.00  1.0000
  -2   3  -4    1680     180    1170    2.71    0.00  1.0000
   2   3   4    1653     290    1120   -2.87    0.00  1.0000
  -2  -3   4    1589     350    1070   -2.86    0.00  1.0000
  -2   4   4     685     230     520    4.44    0.00  1.0000
  -2  -4  -4     130     270       0    4.55    0.00  1.0000
   2   4  -4     126     270     -10    4.49    0.00  1.0000
   2   4  -4     126     160    -100    4.49    0.00  1.0000
  -2   4   4     123     160    -250    4.44    0.00  1.0000
   2  -4   4     120     340    -370    4.37    0.00  1.0000
   2  -4   4     453     140     260    4.37    0.00  1.0000
  -2  -4  -4     688     240     640    4.55    0.00  1.0000
  -2   4  -4     407     140     220    4.37    0.00  1.0000
   2   4   4     130     280       0    4.55    0.00  1.0000
   2   4   4     697     280     650    4.55    0.00  1.0000
  -2  -4   4     126     350     -10    4.49    0.00  1.0000
  -2   4  -4     799     240     570    4.37    0.00  1.0000
  -2  -4   4     338     180     220    4.49    0.00  1.0000
   2  -4  -4     163     300      30    4.44    0.00  1.0000
   2   5  -4     343     280     620    2.55    0.00  1.0000
  -2   5   4     562     270     940   -2.78    0.00  1.0000
   2  -5   4     359     480     670   -2.77    0.00  1.0000
   2   5  -4     519     210     850    2.55    0.00  1.0000
  -2   5   4     410     250     740   -2.78    0.00  1.0000
  -2  -5  -4     783     370    1180    2.54    0.00  1.0000
  -2  -5  -4     351     300     630    2.54    0.00  1.0000
  -2   5  -4     516     230     880   -2.77    0.00  1.0000
  -2   5  -4     524     170     890   -2.77    0.00  1.0000
  -2  -5   4     558     480     900    2.55    0.00  1.0000
   2   5   4     719     360    1100    2.54    0.00  1.0000
  -2   5  -4     456     290     800   -2.77    0.00  1.0000
   2  -5  -4     344     400     650   -2.78    0.00  1.0000
  -2  -6  -4    1117     340    1250    0.80    0.00  1.0000
  -2   6   4    1283     310    1400    0.66    0.00  1.0000
   2   6  -4    1707     290    1860    0.75    0.00  1.0000
   2   6  -4     880     380     990    0.75    0.00  1.0000
  -2  -6  -4    1535     490    1690    0.80    0.00  1.0000
  -2   6   4     920     340    1020    0.66    0.00  1.0000
   2  -6   4    1781     640    1910    0.62    0.00  1.0000
  -2   6  -4    1165     340    1270    0.62    0.00  1.0000
  -2  -6   4    2082     580    2250    0.75    0.00  1.0000
  -2   6  -4    1376     290    1490    0.62    0.00  1.0000
  -2   6  -4    1472     230    1590    0.62    0.00  1.0000
   2   6   4    2060     430    2240    0.80    0.00  1.0000
   2  -6  -4    1860     560    2000    0.66    0.00  1.0000
  -2   7   4     396     340     530   -1.25    0.00  1.0000
  -2   7   4      47     300     100   -1.25    0.00  1.0000
   2   7  -4     832     290    1020    1.23    0.00  1.0000
   2  -7   4      10     610    -440   -1.24    0.00  1.0000
  -2  -7  -4     670     450     840    1.24    0.00  1.0000
   2   7  -4    1023     410    1230    1.23    0.00  1.0000
  -2   7  -4     114     330     190   -1.24    0.00  1.0000
  -2  -7   4     227     580     330    1.23    0.00  1.0000
   2   7   4     337     400     460    1.24    0.00  1.0000
   2  -7  -4     483     560     630   -1.25    0.00  1.0000
  -2   7  -4     607     280     770   -1.24    0.00  1.0000
  -2   8   4   30325    1820   31047    0.83    0.00  1.0000
   2   8  -4   33423    1760   33917    0.54    0.00  1.0000
  -2  -8  -4   32307    2070   32807    0.56    0.00  1.0000
  -2   8   4   30275    1760   30997    0.83    0.00  1.0000
   2   8  -4   34257    1900   34757    0.54    0.00  1.0000
   2  -8   4   31759    2260   32507    0.84    0.00  1.0000
  -2  -8   4   28689    2180   29147    0.54    0.00  1.0000
   2   8   4   30312    1790   30797    0.56    0.00  1.0000
  -2   8  -4   31828    1770   32577    0.84    0.00  1.0000
   2   8   4   32565    1940   33067    0.56    0.00  1.0000
   2  -8  -4   32134    2110   32877    0.83    0.00  1.0000
  -2   8  -4   31343    1820   32087    0.84    0.00  1.0000
   2   9  -4       0     350       0    0.03    0.00  1.0000
  -2   9   4     232     430     240    0.10    0.00  1.0000
  -2  -9  -4     334     600     330    0.04    0.00  1.0000
   2  -9   4       0     840    -370    0.10    0.00  1.0000
   2   9  -4       0     460    -190    0.03    0.00  1.0000
  -2   9  -4       0     390    -590    0.10    0.00  1.0000
   2   9   4     173     530     170    0.04    0.00  1.0000
   2  -9  -4       0     680    -190    0.10    0.00  1.0000
   2   9   4       0     360    -350    0.04    0.00  1.0000
  -2  -9   4     212     830     210    0.03    0.00  1.0000
   2  10  -4   16702    1100   15498   -1.92    0.00  1.0000
  -2 -10  -4   18371    1560   17088   -1.95    0.00  1.0000
   2 -10   4   17862    1820   16508   -2.09    0.00  1.0000
  -2  10   4   15081    1170   13809   -2.14    0.00  1.0000
   2 -10  -4   20298    1800   18818   -2.14    0.00  1.0000
  -2 -10   4   18331    1780   17068   -1.92    0.00  1.0000
   2  10   4   16046    1280   14849   -1.95    0.00  1.0000
  -2  10  -4   18600    1180   17218   -2.09    0.00  1.0000
   2 -11   4      51    1200      30    0.66    0.00  1.0000
  -2 -11  -4    1740     990    1660   -0.39    0.00  1.0000
  -2  11   4     726     570     640    0.66    0.00  1.0000
  -2  11  -4     896     570     800    0.66    0.00  1.0000
  -2 -11   4     609    1050     560   -0.41    0.00  1.0000
   2 -11  -4       3    1020    -270    0.66    0.00  1.0000
  -2  -1  -5     964     300    2170    6.20    0.00  1.0000
   2   1  -5    1198     330    2520    6.23    0.00  1.0000
  -2   1   5     890     280    2040    6.12    0.00  1.0000
   2  -1   5    1195     290    2500    6.16    0.00  1.0000
   2   1  -5    1212     310    2540    6.23    0.00  1.0000
  -2   1   5     957     350    2140    6.12    0.00  1.0000
   2  -1   5    1555     330    3010    6.16    0.00  1.0000
   2  -1  -5    1477     290    2890    6.12    0.00  1.0000
  -2  -1   5    1170     250    2480    6.23    0.00  1.0000
  -2  -1   5    1386     300    2790    6.23    0.00  1.0000
   2   1   5    1154     340    2450    6.20    0.00  1.0000
  -2   1  -5    1072     310    2320    6.16    0.00  1.0000
  -2  -1   5     727     350    1810    6.23    0.00  1.0000
  -2   1  -5    1223     330    2540    6.16    0.00  1.0000
  -2   2   5   18532    1030   17848    1.01    0.00  1.0000
   2  -2   5   19815    1030   19118    1.00    0.00  1.0000
   2   2  -5   19462    1030   18678   -1.13    0.00  1.0000
  -2  -2  -5   18676    1040   17908   -1.13    0.00  1.0000
   2  -2   5   18888    1110   18208    1.00    0.00  1.0000
  -2  -2   5   19768    1150   18978   -1.13    0.00  1.0000
  -2   2  -5   19132    1100   18448    1.00    0.00  1.0000
   2  -2  -5   18135    1100   17458    1.01    0.00  1.0000
  -2   2  -5   18134    1060   17468    1.00    0.00  1.0000
   2   2   5   17256    1080   16518   -1.13    0.00  1.0000
  -2  -2   5   20054    1030   19258   -1.13    0.00  1.0000
   2   2   5   19462     960   18678   -1.13    0.00  1.0000
  -2  -2   5   19707    1010   18918   -1.13    0.00  1.0000
   2  -2  -5   17901    1070   17228    1.01    0.00  1.0000
   2  -2  -5   19480    1030   18778    1.01    0.00  1.0000
  -2   3   5     172     230     690   -5.26    0.00  1.0000
   2  -3   5     129     320     590   -5.18    0.00  1.0000
  -2  -3  -5     240     260     900   -5.80    0.00  1.0000
   2  -3   5     148     200     630   -5.18    0.00  1.0000
  -2   3   5      89     220     510   -5.26    0.00  1.0000
   2   3  -5     134     220     670   -5.72    0.00  1.0000
  -2  -3  -5     211     190    -120   -5.80    0.00  1.0000
  -2  -3   5     205     390     820   -5.72    0.00  1.0000
   2  -3  -5     389     300    1080   -5.26    0.00  1.0000
   2  -3  -5     152     280     650   -5.26    0.00  1.0000
  -2  -3   5      84     200     550   -5.72    0.00  1.0000
   2   3   5      73     210     530   -5.80    0.00  1.0000
  -2   3  -5      22     250     310   -5.18    0.00  1.0000
   2   3   5      30     290     400   -5.80    0.00  1.0000
   2   4  -5    7781     610    6709    2.52    0.00  1.0000
   2   4  -5    8469     500    7349    2.52    0.00  1.0000
   2  -4   5    7326     470    6369   -2.31    0.00  1.0000
   2  -4   5    8150     780    7139   -2.31    0.00  1.0000
  -2  -4  -5    6020     520    5079    2.52    0.00  1.0000
  -2   4   5    7661     520    6689   -2.29    0.00  1.0000
  -2   4   5    7286     530    6339   -2.29    0.00  1.0000
   2   4   5    8065     630    6969    2.52    0.00  1.0000
   2   4   5    8366     600    7249    2.52    0.00  1.0000
  -2   4  -5    7765     570    6779   -2.31    0.00  1.0000
   2  -4  -5    8494     660    7469   -2.29    0.00  1.0000
  -2  -4   5    8759     780    7619    2.52    0.00  1.0000
   2  -5   5     101     470      90    1.22    0.00  1.0000
  -2  -5  -5      88     310      80    1.34    0.00  1.0000
   2   5  -5     411     310     410    1.40    0.00  1.0000
  -2   5   5      20     230      10    1.18    0.00  1.0000
  -2   5   5     202     270     190    1.18    0.00  1.0000
  -2  -5  -5      11     290     -80    1.34    0.00  1.0000
   2   5  -5      77     220      70    1.40    0.00  1.0000
   2   5   5     414     360     410    1.34    0.00  1.0000
   2  -5  -5     283     360     270    1.18    0.00  1.0000
  -2  -5   5      12     430    -570    1.40    0.00  1.0000
  -2   5  -5       9     240     -40    1.22    0.00  1.0000
  -2   5  -5      70     280      60    1.22    0.00  1.0000
  -2  -6  -5    3171     500    3080   -0.32    0.00  1.0000
   2   6  -5    2390     430    2310   -0.33    0.00  1.0000
  -2  -6  -5    2957     430    2870   -0.32    0.00  1.0000
  -2   6   5    2877     410    2730    0.56    0.00  1.0000
   2  -6   5    2308     700    2180    0.54    0.00  1.0000
  -2   6   5    3031     410    2880    0.56    0.00  1.0000
   2   6  -5    3162     350    3070   -0.33    0.00  1.0000
  -2   6  -5    2678     460    2540    0.54    0.00  1.0000
   2  -6  -5    3339     590    3180    0.56    0.00  1.0000
  -2   6  -5    2812     380    2670    0.54    0.00  1.0000
   2   6   5    2358     490    2280   -0.32    0.00  1.0000
  -2  -6   5    2542     690    2460   -0.33    0.00  1.0000
  -2  -7  -5    2457     640    3600   -4.21    0.00  1.0000
   2   7  -5    2051     500    3090   -4.16    0.00  1.0000
   2  -7   5    2211     820    3380   -4.49    0.00  1.0000
   2   7  -5    2026     380    3060   -4.16    0.00  1.0000
  -2   7   5    1854     460    2940   -4.51    0.00  1.0000
  -2  -7  -5    2374     490    3500   -4.21    0.00  1.0000
  -2   7   5    2303     440    3500   -4.51    0.00  1.0000
   2   7   5    1958     560    2990   -4.21    0.00  1.0000
  -2  -7   5    1270     710    2110   -4.16    0.00  1.0000
   2  -7  -5    2736     730    4030   -4.51    0.00  1.0000
  -2   7  -5    1794     460    2860   -4.49    0.00  1.0000
  -2   7  -5    2267     430    3450   -4.49    0.00  1.0000
   2   8  -5    1179     380    1400   -1.23    0.00  1.0000
  -2   8   5    1563     450    1850    1.39    0.00  1.0000
  -2  -8  -5    1603     500    1860   -1.24    0.00  1.0000
   2   8  -5     591     480     750   -1.23    0.00  1.0000
   2  -8   5    1926     950    2240    1.37    0.00  1.0000
  -2  -8  -5    1096     650    1310   -1.24    0.00  1.0000
  -2   8   5    1905     430    2220    1.39    0.00  1.0000
  -2  -8   5    2342     870    2650   -1.23    0.00  1.0000
   2  -8  -5    1581     750    1870    1.39    0.00  1.0000
   2   8   5    1612     590    1870   -1.24    0.00  1.0000
  -2   8  -5    1492     490    1770    1.37    0.00  1.0000
   2  -9   5    3565     990    3000    2.02    0.00  1.0000
   2   9  -5    1883     550    1440    2.23    0.00  1.0000
  -2  -9  -5    2776     520    2230    2.24    0.00  1.0000
  -2  -9  -5    2294     670    1800    2.24    0.00  1.0000
  -2   9   5    3346     550    2790    2.06    0.00  1.0000
   2   9  -5    2281     420    1790    2.23    0.00  1.0000
  -2   9  -5    3456     590    2900    2.02    0.00  1.0000
   2  -9  -5    2386     860    1920    2.06    0.00  1.0000
   2   9   5    2776     650    2230    2.24    0.00  1.0000
  -2  -9   5    3505    1090    2890    2.23    0.00  1.0000
  -2 -10  -5       4     470    -240    0.82    0.00  1.0000
   2 -10   5      25     880   -1120   -2.00    0.00  1.0000
  -2  10   5      25     490    -510   -1.99    0.00  1.0000
  -2 -10  -5     540     670     640    0.82    0.00  1.0000
   2  10  -5      39     430      70    0.84    0.00  1.0000
  -2 -10   5     806    1020     930    0.84    0.00  1.0000
  -2  10  -5     110     510     240   -2.00    0.00  1.0000
   2  10   5     163     560     220    0.82    0.00  1.0000
   2 -10  -5      25     740    -190   -1.99    0.00  1.0000
   2 -11   5    1953    1190    1890    0.29    0.00  1.0000
  -2 -11  -5    2251     680    2090    0.70    0.00  1.0000
  -2 -11  -5    2882    1010    2700    0.70    0.00  1.0000
  -2  11   5    2678     650    2580    0.39    0.00  1.0000
  -2 -11   5    2849    1180    2690    0.62    0.00  1.0000
   2 -11  -5    2004     980    1920    0.39    0.00  1.0000
  -2  11  -5    2024     690    1960    0.29    0.00  1.0000
  -2   0   6  440687   19798  398060  -13.20    0.00  1.0000
   2   0   6  473937   19768  429607  -13.22    0.00  1.0000
   2   0   6  432290   19818  390001  -13.22    0.00  1.0000
  -2   0  -6  440730   19818  398020  -13.22    0.00  1.0000
   2   0  -6  433563   19788  391291  -13.20    0.00  1.0000
  -2  -1  -6    2033     260    1560   -2.23    0.00  1.0000
  -2   1   6    1824     320    1350    2.38    0.00  1.0000
   2  -1   6    2176     280    1660    2.36    0.00  1.0000
   2   1  -6    1510     270    1110   -2.21    0.00  1.0000
   2  -1   6    1526     280    1100    2.36    0.00  1.0000
  -2   1   6    1998     290    1500    2.38    0.00  1.0000
   2   1  -6    2324     310    1820   -2.21    0.00  1.0000
  -2   1  -6    1923     270    1440    2.36    0.00  1.0000
   2  -1  -6    1649     260    1200    2.38    0.00  1.0000
   2   1   6    2215     320    1720   -2.23    0.00  1.0000
  -2   1  -6    1888     320    1410    2.36    0.00  1.0000
  -2  -1   6    2154     280    1670   -2.21    0.00  1.0000
  -2  -1   6    1168     330     820   -2.21    0.00  1.0000
   2  -1  -6    1039     240     690    2.38    0.00  1.0000
  -2   2   6  154018    7879  159244    2.66    0.00  1.0000
   2  -2   6  150734    7929  155654    2.53    0.00  1.0000
   2  -2   6  148471    7869  153355    2.53    0.00  1.0000
  -2  -2  -6  145198    7879  150665    2.86    0.00  1.0000
   2   2  -6  159238    7899  164794    2.78    0.00  1.0000
  -2   2  -6  156295    7939  161304    2.53    0.00  1.0000
  -2  -2   6  145207    7869  150515    2.78    0.00  1.0000
   2  -2  -6  152828    7879  158034    2.66    0.00  1.0000
   2   2   6  154064    7929  159694    2.86    0.00  1.0000
   2  -2  -6  148926    7909  154065    2.66    0.00  1.0000
  -2   2  -6  168473    7929  173673    2.53    0.00  1.0000
   2   3  -6     432     270     280   -1.66    0.00  1.0000
  -2  -3  -6     254     170     140   -1.68    0.00  1.0000
  -2   3   6     192     250     100    1.57    0.00  1.0000
  -2  -3  -6      18     250    -120   -1.68    0.00  1.0000
   2  -3   6      16     360     -70    1.59    0.00  1.0000
   2  -3   6      16     210    -180    1.59    0.00  1.0000
  -2  -3   6     590     240     410   -1.66    0.00  1.0000
  -2   3  -6      88     290      30    1.59    0.00  1.0000
   2   3   6     281     320     160   -1.68    0.00  1.0000
   2  -3  -6      16     240     -90    1.57    0.00  1.0000
   2   3   6      92     170      30   -1.68    0.00  1.0000
  -2  -3   6      17     370     -30   -1.66    0.00  1.0000
   2  -3  -6      16     250    -190    1.57    0.00  1.0000
   2  -3  -6     192     240     100    1.57    0.00  1.0000
   2   4  -6   74245    4150   79892    4.10    0.00  1.0000
   2   4  -6   72597    4200   78182    4.10    0.00  1.0000
  -2   4   6   77185    4180   83032    4.16    0.00  1.0000
  -2  -4  -6   76843    4180   82632    4.13    0.00  1.0000
   2  -4   6   77257    4340   83052    4.12    0.00  1.0000
   2  -4   6   75213    4140   80932    4.12    0.00  1.0000
   2   4   6   71571    4240   77162    4.13    0.00  1.0000
  -2   4  -6   76351    4210   82112    4.12    0.00  1.0000
   2  -4  -6   77763    4240   83632    4.16    0.00  1.0000
   2   4   6   77209    4190   83012    4.13    0.00  1.0000
   2  -4  -6   77850    4190   83722    4.16    0.00  1.0000
  -2  -4   6   81219    4380   87121    4.10    0.00  1.0000
  -2   5   6    2003     350    1680   -1.51    0.00  1.0000
  -2   5   6    1084     300     850   -1.51    0.00  1.0000
   2   5  -6    1322     290    1190    0.75    0.00  1.0000
   2  -5   6    1161     260     920   -1.50    0.00  1.0000
   2   5  -6    1575     370    1430    0.75    0.00  1.0000
  -2  -5  -6    1332     360    1200    0.74    0.00  1.0000
   2  -5   6    1340     540    1080   -1.50    0.00  1.0000
  -2  -5  -6    2222     380    2050    0.74    0.00  1.0000
  -2   5  -6    1462     370    1190   -1.50    0.00  1.0000
  -2  -5   6    1700     620    1550    0.75    0.00  1.0000
   2  -5  -6    1275     430    1020   -1.51    0.00  1.0000
   2   5   6     770     400     670    0.74    0.00  1.0000
   2   6  -6   34620    1960   35976    1.45    0.00  1.0000
   2  -6   6   32975    2290   33917    1.04    0.00  1.0000
  -2   6   6   35385    2010   36456    1.14    0.00  1.0000
  -2   6   6   37179    2020   38276    1.14    0.00  1.0000
   2   6  -6   34669    2060   36026    1.45    0.00  1.0000
  -2  -6  -6   37533    2100   39066    1.57    0.00  1.0000
  -2  -6  -6   34134    2020   35596    1.57    0.00  1.0000
   2   6   6   34026    2090   35486    1.57    0.00  1.0000
  -2   6  -6   34887    2030   35856    1.04    0.00  1.0000
  -2  -6   6   36514    2320   37906    1.45    0.00  1.0000
   2  -6  -6   38105    2160   39216    1.14    0.00  1.0000
  -2   6  -6   35568    2000   36546    1.04    0.00  1.0000
   2   7  -6     223     380     130    1.42    0.00  1.0000
   2  -7   6       5     650    -120   -0.93    0.00  1.0000
   2   7  -6     577     310     420    1.42    0.00  1.0000
  -2  -7  -6     386     370     260    1.41    0.00  1.0000
  -2   7   6     283     370     210   -0.93    0.00  1.0000
  -2   7   6     796     390     670   -0.93    0.00  1.0000
  -2  -7  -6     716     490     540    1.41    0.00  1.0000
   2   7   6     600     460     440    1.41    0.00  1.0000
   2  -7  -6     719     550     600   -0.93    0.00  1.0000
  -2  -7   6      13     650    -180    1.42    0.00  1.0000
  -2   7  -6     487     350     390   -0.93    0.00  1.0000
  -2   7  -6     554     400     450   -0.93    0.00  1.0000
  -2  -8  -6    1074     570    1210    0.86    0.00  1.0000
  -2   8   6    1174     470    1370    1.17    0.00  1.0000
  -2  -8  -6     793     510     910    0.86    0.00  1.0000
   2   8  -6     800     530     920    0.87    0.00  1.0000
   2   8  -6     754     360     870    0.87    0.00  1.0000
  -2   8   6     724     460     880    1.17    0.00  1.0000
   2  -8   6     538     820     680    1.22    0.00  1.0000
  -2  -8   6     377     740     460    0.87    0.00  1.0000
   2   8   6     497     510     590    0.86    0.00  1.0000
   2  -8  -6     724     700     880    1.17    0.00  1.0000
  -2   8  -6     424     440     550    1.22    0.00  1.0000
  -2  -9  -6     295     520     350    0.70    0.00  1.0000
  -2   9   6     526     480     590   -0.62    0.00  1.0000
   2   9  -6       3     360    -630    0.66    0.00  1.0000
  -2   9   6     110     430     140   -0.62    0.00  1.0000
   2   9  -6     197     540     240    0.66    0.00  1.0000
  -2  -9  -6       3     580    -510    0.70    0.00  1.0000
  -2   9  -6       2     440    -320   -0.61    0.00  1.0000
   2   9   6       3     600     -30    0.70    0.00  1.0000
   2  -9  -6       2     750    -270   -0.62    0.00  1.0000
  -2  -9   6       3     960    -720    0.66    0.00  1.0000
  -2 -10  -6    2298     600    1930   -1.60    0.00  1.0000
  -2  10   6    1557     570    1210   -1.87    0.00  1.0000
  -2 -10  -6    2841     870    2430   -1.60    0.00  1.0000
   2 -10   6    2023    1100    1630   -1.84    0.00  1.0000
  -2  10  -6    1186     610     890   -1.84    0.00  1.0000
   2 -10  -6     791     860     550   -1.87    0.00  1.0000
   2  10   6    2145     710    1790   -1.60    0.00  1.0000
  -2 -10   6    1349    1010    1070   -1.60    0.00  1.0000
   2 -11   6     384    1170     320    0.72    0.00  1.0000
  -2  11   6       3     600    -190    0.74    0.00  1.0000
  -2 -11  -6     831     600     760   -0.53    0.00  1.0000
  -2 -11   6       2    1140    -360   -0.55    0.00  1.0000
   2 -11  -6       3     940    -980    0.74    0.00  1.0000
  -2  11  -6       3     530    -740    0.72    0.00  1.0000
  -2  -1  -7  114018    5479  107479    3.97    0.00  1.0000
   2   1  -7  115993    5479  109349    4.00    0.00  1.0000
   2  -1   7  118411    5449  111689    4.00    0.00  1.0000
   2  -1   7  112777    5479  106219    4.00    0.00  1.0000
  -2   1   7  113253    5469  106769    3.95    0.00  1.0000
   2   1  -7  113376    5479  106809    4.00    0.00  1.0000
   2   1   7  112236    5499  105749    3.97    0.00  1.0000
  -2   1  -7  111036    5499  104530    4.00    0.00  1.0000
  -2  -1   7  119144    5469  112409    4.00    0.00  1.0000
   2  -1  -7  111770    5449  105329    3.95    0.00  1.0000
  -2   1  -7  122167    5479  115338    4.00    0.00  1.0000
  -2  -2  -7    2015     370    2120    0.46    0.00  1.0000
   2  -2   7    1310     370    1400   -0.49    0.00  1.0000
   2  -2   7    1339     320    1430   -0.49    0.00  1.0000
   2   2  -7    1180     360    1260    0.46    0.00  1.0000
  -2   2   7    2120     360    2230   -0.47    0.00  1.0000
  -2   2  -7    2359     430    2480   -0.49    0.00  1.0000
   2  -2  -7    1633     330    1730   -0.47    0.00  1.0000
  -2  -2   7    1636     330    1730    0.46    0.00  1.0000
   2  -2  -7    2071     350    2180   -0.47    0.00  1.0000
   2   2   7    2327     420    2440    0.46    0.00  1.0000
   2   3  -7  180063    9299  187901   -3.67    0.00  1.0000
  -2  -3  -7  182662    9299  190771   -3.77    0.00  1.0000
   2  -3   7  184040    9389  190881   -3.17    0.00  1.0000
  -2   3   7  180286    9289  187281   -3.28    0.00  1.0000
   2  -3   7  182724    9269  189541   -3.17    0.00  1.0000
  -2   3  -7  187006    9329  193901   -3.17    0.00  1.0000
   2  -3  -7  157393    9279  163934   -3.28    0.00  1.0000
   2  -3  -7  179157    9289  186131   -3.28    0.00  1.0000
  -2  -3   7  185634    9279  193591   -3.67    0.00  1.0000
   2   3   7  172245    9339  180122   -3.77    0.00  1.0000
   2  -3  -7  180600    9289  187601   -3.28    0.00  1.0000
   2  -4   7     731     260     590   -1.09    0.00  1.0000
  -2   4   7    1896     400    1670   -1.07    0.00  1.0000
   2   4  -7    2068     410    1830    1.08    0.00  1.0000
   2   4  -7    1102     350     930    1.08    0.00  1.0000
   2  -4   7    1148     540     970   -1.09    0.00  1.0000
  -2  -4  -7    1332     360    1140    1.09    0.00  1.0000
   2  -4  -7    2035     370    1800   -1.07    0.00  1.0000
   2  -4  -7    1875     380    1650   -1.07    0.00  1.0000
   2   4   7    1364     430    1170    1.09    0.00  1.0000
  -2  -4   7    2301     570    2050    1.08    0.00  1.0000
  -2   4  -7    1591     390    1380   -1.09    0.00  1.0000
   2   4   7    1644     300    1430    1.09    0.00  1.0000
   2   5  -7   87708    4400   85101    1.78    0.00  1.0000
   2  -5   7   88804    4380   86521    1.55    0.00  1.0000
   2   5  -7   90885    4500   88231    1.78    0.00  1.0000
  -2  -5  -7   89543    4430   87031    1.70    0.00  1.0000
   2  -5   7   89209    4650   86921    1.55    0.00  1.0000
  -2   5   7   89031    4440   86831    1.49    0.00  1.0000
  -2  -5  -7   86511    4440   84042    1.70    0.00  1.0000
   2  -5  -7   89750    4490   87541    1.49    0.00  1.0000
   2   5   7   89056    4470   86551    1.70    0.00  1.0000
   2  -5  -7   88768    4460   86571    1.49    0.00  1.0000
   2   5   7   86501    4510   84032    1.70    0.00  1.0000
  -2   5  -7   92167    4480   89841    1.55    0.00  1.0000
  -2  -5   7   89707    4680   87071    1.78    0.00  1.0000
  -2  -6  -7    2916     480    2870    0.17    0.00  1.0000
  -2   6   7    3355     520    3380    0.09    0.00  1.0000
  -2  -6  -7    3440     510    3390    0.17    0.00  1.0000
   2   6  -7    1785     380    1750    0.16    0.00  1.0000
   2  -6   7    2264     710    2280    0.07    0.00  1.0000
   2   6  -7    2481     500    2440    0.16    0.00  1.0000
  -2   6  -7    2354     450    2370    0.07    0.00  1.0000
   2  -6  -7    2996     580    3020    0.09    0.00  1.0000
  -2   6  -7    3032     520    3050    0.07    0.00  1.0000
   2   6   7    3319     580    3270    0.17    0.00  1.0000
  -2  -6   7    2390     690    2350    0.16    0.00  1.0000
   2  -6  -7    3335     530    3360    0.09    0.00  1.0000
  -2   7   7   27716    1800   31097   -3.98    0.00  1.0000
   2   7  -7   27778    1870   30727   -3.48    0.00  1.0000
  -2  -7  -7   27733    1800   30737   -3.55    0.00  1.0000
  -2  -7  -7   27961    1860   30977   -3.55    0.00  1.0000
   2  -7   7   27149    2180   30477   -3.96    0.00  1.0000
   2   7  -7   27483    1720   30417   -3.48    0.00  1.0000
  -2   7  -7   28112    1790   31497   -3.96    0.00  1.0000
   2   7   7   26262    1870   29187   -3.55    0.00  1.0000
  -2  -7   7   27322    2180   30247   -3.48    0.00  1.0000
  -2   7  -7   28774    1820   32197   -3.96    0.00  1.0000
   2  -7  -7   28906    1940   32357   -3.98    0.00  1.0000
  -2  -8  -7     843     500     990   -0.97    0.00  1.0000
   2   8  -7    2246     560    2480   -0.96    0.00  1.0000
  -2  -8  -7    2120     630    2350   -0.97    0.00  1.0000
  -2   8   7     901     480    1070    1.08    0.00  1.0000
   2   8  -7    1715     430    1920   -0.96    0.00  1.0000
   2   8   7    2453     640    2700   -0.97    0.00  1.0000
  -2   8  -7    2214     600    2470    1.06    0.00  1.0000
   2  -8  -7    1457     730    1670    1.08    0.00  1.0000
  -2  -8   7    2132     910    2360   -0.96    0.00  1.0000
  -2  -9  -7    5312     740    5099    0.60    0.00  1.0000
  -2  -9  -7    7238     960    6989    0.60    0.00  1.0000
   2  -9   7    7065    1360    6849    0.53    0.00  1.0000
  -2   9   7    6517     740    6289    0.58    0.00  1.0000
   2   9  -7    6703     870    6469    0.59    0.00  1.0000
   2   9  -7    7792     690    7539    0.59    0.00  1.0000
   2  -9  -7    6670    1030    6439    0.58    0.00  1.0000
  -2  -9   7    7883    1310    7629    0.59    0.00  1.0000
   2   9   7    8966     930    8689    0.60    0.00  1.0000
  -2   9  -7    6872     820    6659    0.53    0.00  1.0000
   2 -10   7      14    1000    -550   -1.52    0.00  1.0000
  -2 -10  -7       2     530    -100    0.59    0.00  1.0000
   2  10   7     471     610     410    0.59    0.00  1.0000
   2 -10  -7      14     800    -370   -1.52    0.00  1.0000
  -2  10  -7     436     600     300   -1.52    0.00  1.0000
  -2 -10   7     813    1220     730    0.61    0.00  1.0000
   2 -11   7    3687    1330    3590    0.32    0.00  1.0000
  -2 -11   7    5377    1550    5119    0.72    0.00  1.0000
  -2   0  -8      50     340     340   -6.13    0.00  1.0000
   2   0  -8      94     280      40   -6.10    0.00  1.0000
  -2   0   8      33     240     190   -6.10    0.00  1.0000
  -2   0   8     233     350    -160   -6.10    0.00  1.0000
   2   0   8      84     310      50   -6.13    0.00  1.0000
   2   0  -8      92     240     480   -6.10    0.00  1.0000
   2   1  -8     215     340     140   -1.13    0.00  1.0000
  -2   1   8    1364     310    1140    1.27    0.00  1.0000
  -2   1   8     743     330     580    1.27    0.00  1.0000
   2  -1   8     853     340     680    1.25    0.00  1.0000
   2  -1   8    1009     260     820    1.25    0.00  1.0000
  -2  -1  -8    1083     360     900   -1.16    0.00  1.0000
   2   1   8     397     370     290   -1.16    0.00  1.0000
  -2   1  -8     465     260     340    1.25    0.00  1.0000
  -2  -1   8      69     360      30   -1.13    0.00  1.0000
  -2  -1   8     691     310     550   -1.13    0.00  1.0000
   2  -1  -8     595     210     450    1.27    0.00  1.0000
  -2   1  -8     465     360     340    1.25    0.00  1.0000
   2  -1  -8     855     310     680    1.27    0.00  1.0000
  -2  -2  -8    3321     480    3430    0.38    0.00  1.0000
   2  -2   8    3397     470    3440    0.15    0.00  1.0000
  -2   2   8    4356     490    4440    0.25    0.00  1.0000
   2  -2   8    3666     500    3710    0.15    0.00  1.0000
   2   2  -8    4009     510    4110    0.32    0.00  1.0000
  -2  -2   8    4493     490    4600    0.32    0.00  1.0000
  -2   2  -8    4411     540    4460    0.15    0.00  1.0000
   2   2   8    4119     540    4240    0.38    0.00  1.0000
   2  -2  -8    3940     470    4020    0.25    0.00  1.0000
   2  -2  -8    3851     440    3930    0.25    0.00  1.0000
   2   3  -8     888     360     930   -0.28    0.00  1.0000
   2  -3   8     816     440     870    0.37    0.00  1.0000
  -2   3   8    1860     400    1940    0.37    0.00  1.0000
  -2  -3  -8    1109     390    1160   -0.30    0.00  1.0000
   2  -3   8     826     320     880    0.37    0.00  1.0000
   2  -3  -8    1040     300    1100    0.37    0.00  1.0000
  -2  -3   8    1584     550    1640   -0.28    0.00  1.0000
  -2   3  -8     719     400     770    0.37    0.00  1.0000
   2   3   8    1412     450    1470   -0.30    0.00  1.0000
   2  -3  -8    1293     380    1360    0.37    0.00  1.0000
  -2  -3   8     878     330     920   -0.28    0.00  1.0000
  -2  -4  -8   14002     930   14949    1.58    0.00  1.0000
   2  -4   8   11239    1100   12089    1.58    0.00  1.0000
   2  -4   8   11364     870   12219    1.58    0.00  1.0000
  -2   4   8   11310     900   12229    1.70    0.00  1.0000
   2   4  -8   12071     930   12889    1.47    0.00  1.0000
  -2  -4   8   10882    1130   11659    1.47    0.00  1.0000
   2  -4  -8   12224     870   13179    1.70    0.00  1.0000
   2   4   8   11962     990   12839    1.58    0.00  1.0000
   2  -4  -8   10109     890   10979    1.70    0.00  1.0000
   2  -4  -8   11589     920   12519    1.70    0.00  1.0000
  -2  -4   8   11935     860   12749    1.47    0.00  1.0000
  -2   4  -8   11345     950   12199    1.58    0.00  1.0000
   2  -5   8       1     500     -40   -0.47    0.00  1.0000
   2   5  -8       4     360    -100   -0.76    0.00  1.0000
  -2  -5  -8       4     260    -100   -0.77    0.00  1.0000
  -2  -5  -8       4     380     -80   -0.77    0.00  1.0000
  -2   5   8       1     400     -20   -0.49    0.00  1.0000
   2   5  -8       4     370    -240   -0.76    0.00  1.0000
   2  -5   8       1     290    -410   -0.47    0.00  1.0000
   2  -5  -8     186     350     160   -0.49    0.00  1.0000
  -2   5  -8       1     390    -530   -0.47    0.00  1.0000
  -2  -5   8     248     570     310   -0.76    0.00  1.0000
   2  -5  -8     272     410     240   -0.49    0.00  1.0000
   2   5   8     116     440     160   -0.77    0.00  1.0000
   2   6  -8    7299     830    8359    2.44    0.00  1.0000
   2   6  -8    6767     690    7789    2.44    0.00  1.0000
  -2   6   8    7691     760    8519    1.87    0.00  1.0000
  -2  -6  -8    5718     730    6699    2.54    0.00  1.0000
  -2   6  -8    8741     800    9589    1.81    0.00  1.0000
  -2   6  -8    7283     820    8059    1.81    0.00  1.0000
   2  -6  -8    7017     790    7809    1.87    0.00  1.0000
   2   6   8    7221     870    8319    2.54    0.00  1.0000
  -2  -6   8    6441    1040    7439    2.44    0.00  1.0000
   2  -6  -8    7758     860    8589    1.87    0.00  1.0000
  -2   7   8     951     480     960    0.06    0.00  1.0000
  -2  -7  -8    1474     520    1300    0.93    0.00  1.0000
   2   7  -8     990     400     850    0.92    0.00  1.0000
   2  -7   8     512     720     520    0.07    0.00  1.0000
  -2  -7  -8    1067     490     920    0.93    0.00  1.0000
   2   7  -8    1727     520    1540    0.92    0.00  1.0000
  -2   7  -8    1596     520    1610    0.07    0.00  1.0000
   2  -7  -8    2706     590    2720    0.06    0.00  1.0000
   2  -7  -8    1061     580    1070    0.06    0.00  1.0000
  -2  -7   8    1334     870    1170    0.92    0.00  1.0000
  -2   7  -8     711     450     720    0.07    0.00  1.0000
   2   7   8    1676     580    1490    0.93    0.00  1.0000
   2   8  -8   17922    1330   18458    0.80    0.00  1.0000
  -2  -8  -8   16052    1250   16578    0.83    0.00  1.0000
  -2   8   8   17739    1260   18468    1.09    0.00  1.0000
   2   8  -8   16267    1160   16778    0.80    0.00  1.0000
   2  -8   8   18059    1770   18808    1.12    0.00  1.0000
   2  -8  -8   17318    1320   18038    1.09    0.00  1.0000
   2  -8  -8   18308    1430   19048    1.09    0.00  1.0000
  -2   8  -8   14701    1250   15378    1.12    0.00  1.0000
   2   8   8   16662    1360   17198    0.83    0.00  1.0000
  -2  -8   8   17341    1760   17868    0.80    0.00  1.0000
   2  -9   8     806    1060     680   -0.93    0.00  1.0000
   2   9  -8     437     440     350    0.87    0.00  1.0000
  -2  -9  -8    1201     550    1050    0.90    0.00  1.0000
   2   9  -8     459     620     370    0.87    0.00  1.0000
  -2   9   8       5     510    -250   -0.93    0.00  1.0000
  -2   9  -8    1419     570    1250   -0.93    0.00  1.0000
   2  -9  -8     926     630     790   -0.93    0.00  1.0000
   2   9   8    1147     730    1000    0.90    0.00  1.0000
  -2  -9   8    1186    1100    1040    0.87    0.00  1.0000
  -2 -10  -8    4806     800    4440   -1.11    0.00  1.0000
   2 -10   8    4435    1230    4050   -1.22    0.00  1.0000
   2  10   8    3029     850    2740   -1.11    0.00  1.0000
   2 -10  -8    4371     830    3960   -1.32    0.00  1.0000
  -2  10  -8    4194     790    3820   -1.22    0.00  1.0000
  -2 -10   8    4434    1310    4100   -1.06    0.00  1.0000
  -2  -1  -9      33     350    -150    2.31    0.00  1.0000
  -2   1   9     112     350     200    2.30    0.00  1.0000
   2  -1   9      19     260      40    2.37    0.00  1.0000
  -2   1   9      78     250     150    2.30    0.00  1.0000
   2   1  -9     236     400     370    2.33    0.00  1.0000
   2  -1   9      35     350     -40    2.37    0.00  1.0000
  -2  -1   9      90     350     170    2.33    0.00  1.0000
   2  -1  -9      16     190      30    2.30    0.00  1.0000
   2  -1  -9      72     320     140    2.30    0.00  1.0000
  -2   1  -9     272     390     420    2.37    0.00  1.0000
  -2  -1   9      34     400    -370    2.33    0.00  1.0000
  -2   1  -9      89     260     170    2.37    0.00  1.0000
   2   1   9      53     360     110    2.31    0.00  1.0000
   2  -2   9    1537     410    1450   -0.45    0.00  1.0000
   2  -2   9    1537     360    1450   -0.45    0.00  1.0000
  -2  -2  -9    1433     410    1340    0.50    0.00  1.0000
   2   2  -9    1983     450    1880    0.47    0.00  1.0000
  -2   2   9    1866     420    1770   -0.45    0.00  1.0000
  -2  -2   9       1     400    -230    0.47    0.00  1.0000
   2  -2  -9    1897     310    1800   -0.45    0.00  1.0000
   2  -2  -9    2389     410    2280   -0.45    0.00  1.0000
  -2  -2   9    1654     410    1560    0.47    0.00  1.0000
  -2   2  -9    1815     470    1720   -0.45    0.00  1.0000
   2   2   9    2062     480    1950    0.50    0.00  1.0000
   2  -2  -9     896     250     830   -0.45    0.00  1.0000
  -2  -3  -9    5919     580    5029   -2.40    0.00  1.0000
   2   3  -9    4326     550    3600   -2.31    0.00  1.0000
  -2   3   9    5117     560    4420   -2.02    0.00  1.0000
   2  -3   9    4338     500    3730   -1.91    0.00  1.0000
   2  -3   9    4521     570    3900   -1.91    0.00  1.0000
  -2  -3   9    4916     540    4140   -2.31    0.00  1.0000
  -2  -3   9    4095     670    3390   -2.31    0.00  1.0000
  -2   3  -9    4025     580    3440   -1.91    0.00  1.0000
   2   3   9    4611     600    3830   -2.40    0.00  1.0000
   2  -3  -9    5278     460    4570   -2.02    0.00  1.0000
   2  -3  -9    4545     530    3890   -2.02    0.00  1.0000
   2  -4   9    5219     580    5369   -0.41    0.00  1.0000
   2   4  -9    5236     650    5329    0.25    0.00  1.0000
  -2  -4  -9    4687     610    4780    0.27    0.00  1.0000
   2  -4   9    3153     610    3270   -0.41    0.00  1.0000
  -2   4   9    4706     600    4840   -0.39    0.00  1.0000
  -2   4  -9    4589     640    4730   -0.41    0.00  1.0000
   2   4   9    5449     670    5549    0.27    0.00  1.0000
   2  -4  -9    4766     600    4900   -0.39    0.00  1.0000
  -2  -4   9    4474     560    4560    0.25    0.00  1.0000
  -2  -4   9    4049     790    4130    0.25    0.00  1.0000
   2  -4  -9    4805     500    4940   -0.39    0.00  1.0000
   2   5  -9     398     470     700    2.60    0.00  1.0000
  -2  -5  -9    1029     520    1460    2.45    0.00  1.0000
   2  -5   9    1153     600    1580    2.32    0.00  1.0000
   2   5  -9    1164     470    1650    2.60    0.00  1.0000
  -2   5   9    1138     500    1540    2.20    0.00  1.0000
   2  -5   9     816     410    1180    2.32    0.00  1.0000
   2  -5  -9    1599     510    2070    2.20    0.00  1.0000
  -2  -5   9    1624     750    2190    2.60    0.00  1.0000
   2  -5  -9    1320     420    1750    2.20    0.00  1.0000
  -2   5  -9     992     520    1390    2.32    0.00  1.0000
   2   5   9     755     530    1130    2.45    0.00  1.0000
   2   6  -9       0     470    -240   -0.08    0.00  1.0000
  -2  -6  -9     749     480     760   -0.08    0.00  1.0000
  -2   6   9       1     420     -40    0.33    0.00  1.0000
   2   6  -9     789     430     800   -0.08    0.00  1.0000
   2  -6   9     429     720     460    0.30    0.00  1.0000
  -2  -6   9     630     790     640   -0.08    0.00  1.0000
  -2   6  -9     342     490     370    0.30    0.00  1.0000
   2   6   9       0     510     -20   -0.08    0.00  1.0000
   2  -6  -9      57     480      70    0.33    0.00  1.0000
   2  -6  -9     618     460     660    0.33    0.00  1.0000
  -2  -7  -9    2282     640    3140   -3.31    0.00  1.0000
   2   7  -9    3856     600    4930   -3.25    0.00  1.0000
   2  -7   9    2112     840    3060   -3.75    0.00  1.0000
   2   7  -9    3909     780    4990   -3.25    0.00  1.0000
  -2   7   9    4916     740    6319   -3.76    0.00  1.0000
  -2   7  -9    3556     700    4760   -3.75    0.00  1.0000
  -2  -7   9    1771     870    2520   -3.25    0.00  1.0000
   2   7   9    3688     770    4760   -3.31    0.00  1.0000
  -2   7  -9    3289     680    4450   -3.75    0.00  1.0000
   2  -7  -9    4943     760    6349   -3.76    0.00  1.0000
  -2  -8  -9       2     510     -80   -0.62    0.00  1.0000
   2  -8   9     792     910     880    0.61    0.00  1.0000
   2   8  -9      23     440      40   -0.61    0.00  1.0000
   2   8  -9       2     510    -750   -0.61    0.00  1.0000
  -2   8   9       2     510    -520    0.63    0.00  1.0000
  -2   8  -9       2     550     -60    0.61    0.00  1.0000
  -2  -8   9     782    1010     870   -0.61    0.00  1.0000
   2   8   9       2     650   -1200   -0.62    0.00  1.0000
   2  -8  -9       2     550     -50    0.63    0.00  1.0000
   2  -9   9    3091    1210    3260   -0.61    0.00  1.0000
  -2  -9  -9    3593     760    3770   -0.59    0.00  1.0000
   2   9  -9    3026     810    3200   -0.63    0.00  1.0000
  -2   9   9    3094     710    3240   -0.52    0.00  1.0000
   2  -9  -9    4200     810    4370   -0.52    0.00  1.0000
  -2  -9   9    2395    1200    2550   -0.63    0.00  1.0000
  -2   9  -9    4535     750    4740   -0.61    0.00  1.0000
   2   9   9    4110     820    4300   -0.59    0.00  1.0000
   2 -10   9    1685    1220    1820   -0.65    0.00  1.0000
  -2 -10  -9       0     570    -550    0.22    0.00  1.0000
  -2  10  -9       3     580    -760   -0.65    0.00  1.0000
   2 -10  -9       3     670    -640   -0.65    0.00  1.0000
   2  10   9     966     770    1000    0.22    0.00  1.0000
  -2 -10   9      51    1230      60    0.23    0.00  1.0000
   2   0 -10   30944    1460   27207   -4.44    0.00  1.0000
  -2   0  10   28361    1440   24788   -4.44    0.00  1.0000
  -2   0 -10   28422    1480   24818   -4.48    0.00  1.0000
  -2   0  10   22928    1440   19728   -4.44    0.00  1.0000
   2   0 -10   25113    1420   21758   -4.44    0.00  1.0000
   2   0  10   28198    1470   24608   -4.48    0.00  1.0000
   2   1 -10     575     430     800   -1.72    0.00  1.0000
   2  -1  10       2     290      10    1.81    0.00  1.0000
  -2   1  10     431     410     640    1.81    0.00  1.0000
  -2  -1 -10      19     400    -230   -1.75    0.00  1.0000
   2  -1  10      10     400      60    1.81    0.00  1.0000
  -2  -1  10     140     390     260   -1.72    0.00  1.0000
   2  -1 -10     640     400     890    1.81    0.00  1.0000
  -2  -1  10       0     480      20   -1.72    0.00  1.0000
   2   1  10     307     430     480   -1.75    0.00  1.0000
  -2   1 -10     489     450     710    1.81    0.00  1.0000
   2   2 -10   56869    2910   58164    1.08    0.00  1.0000
  -2  -2 -10   50641    2880   51895    1.11    0.00  1.0000
   2  -2  10   49129    2840   50155    0.93    0.00  1.0000
  -2   2  10   53975    2870   55144    1.01    0.00  1.0000
   2  -2  10   55910    2890   57004    0.93    0.00  1.0000
  -2  -2  10   53104    2870   54355    1.08    0.00  1.0000
   2   2  10   49683    2900   50925    1.11    0.00  1.0000
  -2  -2  10   50564    2970   51785    1.08    0.00  1.0000
   2  -2 -10   54034    2730   55204    1.01    0.00  1.0000
  -2   2 -10   50525    2900   51565    0.93    0.00  1.0000
   2  -2 -10   48358    2850   49465    1.01    0.00  1.0000
   2  -3  10    5980     710    6209   -0.59    0.00  1.0000
  -2   3  10    5650     680    5869   -0.58    0.00  1.0000
  -2  -3 -10    5250     690    5489    0.65    0.00  1.0000
   2  -3  10    4970     630    5179   -0.59    0.00  1.0000
   2   3 -10    5258     740    5509    0.68    0.00  1.0000
   2  -3 -10    5650     480    5869   -0.58    0.00  1.0000
   2   3  10    5230     720    5469    0.65    0.00  1.0000
  -2   3 -10    7817     810    8079   -0.59    0.00  1.0000
   2  -3 -10    5689     670    5909   -0.58    0.00  1.0000
  -2  -3  10    5522     650    5779    0.68    0.00  1.0000
  -2  -3  10    5385     800    5639    0.68    0.00  1.0000
  -2  -4 -10    5420     660    5219   -0.57    0.00  1.0000
  -2   4  10    5275     660    5129   -0.42    0.00  1.0000
   2  -4  10    5611     650    5389   -0.61    0.00  1.0000
   2  -4  10    4611     700    4410   -0.61    0.00  1.0000
   2   4 -10    5558     670    5289   -0.75    0.00  1.0000
   2  -4 -10    5610     680    5459   -0.42    0.00  1.0000
  -2   4 -10    5009     700    4800   -0.61    0.00  1.0000
  -2  -4  10    5650     620    5379   -0.75    0.00  1.0000
   2   4  10    4207     700    4030   -0.57    0.00  1.0000
   2  -5  10    1094     610    1010    0.52    0.00  1.0000
   2   5 -10    2827     560    2400   -1.67    0.00  1.0000
  -2   5  10    1319     500    1230    0.50    0.00  1.0000
   2  -5  10     979     460     900    0.52    0.00  1.0000
  -2  -5 -10     789     480     570   -1.69    0.00  1.0000
   2   5 -10    1031     520     780   -1.67    0.00  1.0000
  -2   5 -10    1436     550    1340    0.52    0.00  1.0000
   2  -5 -10    1969     550    1860    0.50    0.00  1.0000
   2   5  10     941     570     700   -1.69    0.00  1.0000
  -2  -5  10    1952     700    1600   -1.67    0.00  1.0000
   2  -6  10    5384     660    6039    1.75    0.00  1.0000
  -2  -6 -10    5551     760    6489    2.44    0.00  1.0000
  -2   6  10    5692     780    6379    1.78    0.00  1.0000
   2   6 -10    5095     700    5969    2.37    0.00  1.0000
   2   6 -10    3318     770    4030    2.37    0.00  1.0000
   2  -6  10    4368     870    4960    1.75    0.00  1.0000
   2   6  10    4071     780    4880    2.44    0.00  1.0000
   2  -6 -10    5626     750    6309    1.78    0.00  1.0000
  -2   6 -10    4255     810    4840    1.75    0.00  1.0000
  -2  -7 -10     353     530     320    0.36    0.00  1.0000
   2  -7  10      85     720     120    0.69    0.00  1.0000
   2   7 -10     703     460     660    0.33    0.00  1.0000
   2   7 -10      16     560      10    0.33    0.00  1.0000
  -2   7  10     255     500     310    0.66    0.00  1.0000
  -2   7 -10     593     590     680    0.69    0.00  1.0000
   2  -7 -10       3     550    -220    0.66    0.00  1.0000
  -2  -7  10    1074     920    1020    0.33    0.00  1.0000
   2   7  10       1     570    -480    0.36    0.00  1.0000
  -2   7 -10      94     530     130    0.69    0.00  1.0000
   2  -8  10     344     950     440    0.97    0.00  1.0000
  -2  -8 -10     781     680     900    0.82    0.00  1.0000
  -2   8  10    1712     590    1920    0.98    0.00  1.0000
   2   8 -10    1092     730    1220    0.75    0.00  1.0000
   2   8 -10     347     490     420    0.75    0.00  1.0000
   2   8  10    1706     780    1880    0.82    0.00  1.0000
  -2   8 -10    1544     660    1740    0.97    0.00  1.0000
   2  -8 -10     668     650     800    0.98    0.00  1.0000
  -2  -8  10     238     850     300    0.75    0.00  1.0000
  -2  -9 -10    1303     680    1440    0.74    0.00  1.0000
  -2   9  10    2035     740    2210   -0.76    0.00  1.0000
   2  -9  10    3122    1170    3340   -0.77    0.00  1.0000
  -2   9 -10    2958     740    3170   -0.77    0.00  1.0000
  -2  -9  10    1258    1060    1390    0.72    0.00  1.0000
   2   9  10    1579     840    1730    0.74    0.00  1.0000
   2  -9 -10    2902     770    3110   -0.76    0.00  1.0000
  -2  -1 -11   58918    3020   57634    1.08    0.00  1.0000
   2   1 -11   60234    3020   58904    1.10    0.00  1.0000
   2  -1  11   58128    3020   56764    1.15    0.00  1.0000
  -2   1  11   55757    2990   54505    1.08    0.00  1.0000
  -2  -1  11   58909    3010   57594    1.10    0.00  1.0000
  -2  -1  11   46320    3030   45155    1.10    0.00  1.0000
  -2   1 -11   61093    3030   59694    1.15    0.00  1.0000
   2   1  11   54338    3020   53105    1.08    0.00  1.0000
   2  -1 -11   57698    2990   56424    1.08    0.00  1.0000
  -2  -2 -11    3043     580    2990   -0.19    0.00  1.0000
   2   2 -11    1889     540    1840   -0.23    0.00  1.0000
   2  -2  11    3198     570    3140    0.21    0.00  1.0000
  -2   2  11    2441     550    2390    0.21    0.00  1.0000
   2  -2  11     931     440     900    0.21    0.00  1.0000
  -2  -2  11    3002     680    2940   -0.23    0.00  1.0000
   2   2  11    2529     580    2480   -0.19    0.00  1.0000
   2  -2 -11    3833     580    3770    0.21    0.00  1.0000
  -2   2 -11    1955     570    1910    0.21    0.00  1.0000
  -2  -2  11    2274     530    2220   -0.23    0.00  1.0000
  -2   3  11   55011    3080   56354   -1.15    0.00  1.0000
  -2  -3 -11   54679    3080   56264   -1.36    0.00  1.0000
   2   3 -11   59153    3140   60664   -1.25    0.00  1.0000
   2  -3  11   55887    3070   57094   -1.03    0.00  1.0000
   2  -3  11   44290    3050   45365   -1.03    0.00  1.0000
   2   3  11   54255    3120   55834   -1.36    0.00  1.0000
  -2  -3  11   60140    3080   61664   -1.25    0.00  1.0000
  -2   3 -11   61627    3140   62894   -1.03    0.00  1.0000
   2  -3 -11   55811    3060   57164   -1.15    0.00  1.0000
   2  -4  11     628     570     650   -0.17    0.00  1.0000
   2   4 -11    1838     610    1850    0.05    0.00  1.0000
   2  -4  11    1180     530    1210   -0.17    0.00  1.0000
  -2  -4 -11    1198     550    1210    0.07    0.00  1.0000
  -2   4  11     572     510     590   -0.15    0.00  1.0000
  -2   4 -11    1486     560    1520   -0.17    0.00  1.0000
  -2  -4  11    1171     480    1180    0.05    0.00  1.0000
   2   4  11     631     560     640    0.07    0.00  1.0000
   2  -4 -11     553     490     570   -0.15    0.00  1.0000
  -2  -4  11    1111     710    1120    0.05    0.00  1.0000
   2  -5  11   62433    3170   59184    2.65    0.00  1.0000
  -2  -5 -11   60617    3200   57324    2.72    0.00  1.0000
  -2   5  11   60855    3190   57804    2.52    0.00  1.0000
   2   5 -11   58910    3240   55474    2.89    0.00  1.0000
   2  -5  11   60841    3360   57634    2.65    0.00  1.0000
   2   5 -11   64790    3220   61184    2.89    0.00  1.0000
   2  -5 -11   66946    3220   63744    2.52    0.00  1.0000
   2   5  11   61244    3260   57934    2.72    0.00  1.0000
  -2  -5  11   56973    3440   53595    2.89    0.00  1.0000
  -2   5 -11   62885    3250   59624    2.65    0.00  1.0000
   2  -6  11     695     660     790    0.70    0.00  1.0000
   2   6 -11     462     550     530   -0.61    0.00  1.0000
  -2  -6 -11     295     560     350   -0.61    0.00  1.0000
   2   6 -11       2     620    -120   -0.61    0.00  1.0000
  -2   6  11     421     540     500    0.74    0.00  1.0000
   2  -6  11       3     470    -400    0.70    0.00  1.0000
   2  -6 -11     186     570     240    0.74    0.00  1.0000
  -2   6 -11       3     570    -550    0.70    0.00  1.0000
  -2  -6  11       2     830    -250   -0.61    0.00  1.0000
   2   6  11     277     640     330   -0.61    0.00  1.0000
   2   7 -11     800     680    1260   -3.15    0.00  1.0000
  -2  -7 -11    2103     690    2840   -3.22    0.00  1.0000
   2  -7  11    1714     900    2440   -3.47    0.00  1.0000
  -2   7  11    2527     680    3400   -3.48    0.00  1.0000
   2   7 -11    3487     640    4400   -3.15    0.00  1.0000
  -2   7 -11    2042     710    2830   -3.47    0.00  1.0000
  -2  -7  11    2041    1100    2750   -3.15    0.00  1.0000
   2  -7 -11    2977     720    3920   -3.48    0.00  1.0000
   2   7  11    2215     790    2970   -3.22    0.00  1.0000
  -2   7 -11    2572     760    3450   -3.47    0.00  1.0000
   2  -8  11     359     890     360    0.01    0.00  1.0000
  -2  -8 -11      39     610      40   -0.05    0.00  1.0000
  -2   8  11     457     570     460    0.03    0.00  1.0000
   2   8 -11      39     740      40   -0.03    0.00  1.0000
  -2  -8  11       0    1030    -170   -0.03    0.00  1.0000
   2   8  11       0     670    -860   -0.05    0.00  1.0000
   2  -8 -11       0     610   -1020    0.03    0.00  1.0000
  -2   8 -11       0     720    -350    0.01    0.00  1.0000
   2  -9  11    3045    1240    3330   -1.03    0.00  1.0000
  -2  -9  11    1526    1120    1720   -0.99    0.00  1.0000
  -2   0 -12   10714     900    8749   -4.04    0.00  1.0000
  -2   0  12   10607     890    8669   -4.00    0.00  1.0000
   2   0 -12   10883     880    8919   -4.00    0.00  1.0000
   2   0  12   10238     910    8319   -4.04    0.00  1.0000
   2   1 -12      30     540    -260   -2.20    0.00  1.0000
   2  -1  12      33     470    -340    2.29    0.00  1.0000
  -2   1  12     428     520     700    2.30    0.00  1.0000
  -2  -1 -12     358     520     600   -2.23    0.00  1.0000
  -2   1 -12      43     480     150    2.29    0.00  1.0000
   2   1  12      24     510     110   -2.23    0.00  1.0000
   2  -1 -12       0     470      40    2.30    0.00  1.0000
  -2  -1  12      30     480    -310   -2.20    0.00  1.0000
  -2   2  12    5475     800    6009    1.44    0.00  1.0000
   2  -2  12    5524     830    6009    1.31    0.00  1.0000
   2   2 -12    6423     810    6999    1.44    0.00  1.0000
  -2  -2 -12    7618     850    8279    1.52    0.00  1.0000
  -2   2 -12    6215     830    6729    1.31    0.00  1.0000
  -2  -2  12    5190    1000    5709    1.44    0.00  1.0000
   2  -2 -12    6403     800    6979    1.44    0.00  1.0000
   2   2  12    6756     860    7379    1.52    0.00  1.0000
  -2  -2  12    5543     780    6079    1.44    0.00  1.0000
  -2   3  12       7     500    -460   -1.06    0.00  1.0000
   2   3 -12       6     570    -250    0.99    0.00  1.0000
  -2  -3 -12     909     560    1060    0.96    0.00  1.0000
   2  -3  12       7     560    -420   -1.05    0.00  1.0000
   2  -3 -12     266     520     360   -1.06    0.00  1.0000
  -2  -3  12     942     530    1100    0.99    0.00  1.0000
   2   3  12     354     560     450    0.96    0.00  1.0000
  -2  -3  12       6     650     -70    0.99    0.00  1.0000
  -2   3 -12     293     540     390   -1.05    0.00  1.0000
  -2  -4 -12   13367    1090   12829   -0.95    0.00  1.0000
  -2   4  12   11082    1040   10649   -0.84    0.00  1.0000
   2  -4  12   13187    1090   12629   -1.00    0.00  1.0000
   2  -4  12   12952    1320   12399   -1.00    0.00  1.0000
   2   4 -12   11780    1060   11199   -1.10    0.00  1.0000
  -2  -4  12   13061    1070   12449   -1.10    0.00  1.0000
   2   4  12   12877    1120   12349   -0.95    0.00  1.0000
  -2  -4  12    8089    1150    7609   -1.10    0.00  1.0000
   2  -4 -12   12958    1060   12489   -0.84    0.00  1.0000
  -2   4 -12   12952    1120   12399   -1.00    0.00  1.0000
   2  -5  12     428     610     560    1.20    0.00  1.0000
  -2  -5 -12      19     530    -520   -1.76    0.00  1.0000
   2  -5  12       9     540    -640    1.20    0.00  1.0000
  -2   5  12     283     550     390    1.17    0.00  1.0000
   2   5 -12     260     600     420   -1.75    0.00  1.0000
   2  -5 -12     616     600     770    1.17    0.00  1.0000
  -2  -5  12      19     760     -40   -1.75    0.00  1.0000
   2   5  12      19     560   -1140   -1.76    0.00  1.0000
  -2   5 -12     214     610     310    1.20    0.00  1.0000
   2   6 -12    7397    1020    7879    1.13    0.00  1.0000
  -2  -6 -12    9588    1030   10199    1.25    0.00  1.0000
  -2   6  12    8304    1030    8689    0.85    0.00  1.0000
   2  -6  12    9450     960    9819    0.77    0.00  1.0000
   2   6 -12    9222    1000    9759    1.13    0.00  1.0000
   2  -6  12    9176    1260    9539    0.77    0.00  1.0000
  -2   6 -12   10579    1100   10969    0.77    0.00  1.0000
   2  -6 -12    8734     990    9129    0.85    0.00  1.0000
   2   6  12    7440    1090    7979    1.25    0.00  1.0000
   2   7 -12    1094     630    1070    0.14    0.00  1.0000
   2   7 -12     333     760     320    0.14    0.00  1.0000
  -2  -7 -12       0     610     -90    0.16    0.00  1.0000
   2  -7  12      63     910      80    0.40    0.00  1.0000
  -2   7  12     278     710     310    0.38    0.00  1.0000
  -2   7 -12     870     800     930    0.40    0.00  1.0000
   2   7  12     232     780     220    0.16    0.00  1.0000
  -2  -7  12    1255     910    1230    0.14    0.00  1.0000
   2  -7 -12     137     660     160    0.38    0.00  1.0000
  -2   8  12    8418    1070    8859    0.97    0.00  1.0000
  -2  -8 -12    7545    1000    7949    0.93    0.00  1.0000
   2  -8  12    6314    1380    6709    1.00    0.00  1.0000
   2   8 -12    8790    1210    9209    0.90    0.00  1.0000
   2  -8 -12    7444    1110    7859    0.97    0.00  1.0000
   2   8  12   10621    1240   11099    0.93    0.00  1.0000
  -2   8 -12    7558    1070    7989    1.00    0.00  1.0000
   2  -1  13     522     580     490    0.28    0.00  1.0000
  -2   1  13     878     580     850    0.19    0.00  1.0000
  -2  -1 -13     991     600     970    0.14    0.00  1.0000
   2   1 -13     926     580     900    0.17    0.00  1.0000
  -2  -1  13       0     550     -80    0.17    0.00  1.0000
   2   1  13     251     600     240    0.14    0.00  1.0000
  -2   1 -13    1218     590    1170    0.28    0.00  1.0000
   2  -1 -13    1568     560    1530    0.19    0.00  1.0000
  -2   2  13       3     530    -170    0.73    0.00  1.0000
  -2  -2 -13       4     550    -390   -0.77    0.00  1.0000
   2  -2  13     322     570     390    0.72    0.00  1.0000
   2   2 -13       4     590    -190   -0.79    0.00  1.0000
  -2   2 -13       3     560    -190    0.72    0.00  1.0000
  -2  -2  13       4     550     -30   -0.79    0.00  1.0000
   2  -2 -13       3     540    -100    0.73    0.00  1.0000
   2   2  13      34     590      60   -0.77    0.00  1.0000
  -2   3  13       1     560     -10   -0.39    0.00  1.0000
   2  -3  13     817     600     850   -0.23    0.00  1.0000
   2   3 -13     910     680     950   -0.27    0.00  1.0000
  -2  -3 -13    1297     630    1370   -0.41    0.00  1.0000
  -2   3 -13     788     610     820   -0.23    0.00  1.0000
   2   3  13     333     630     370   -0.41    0.00  1.0000
  -2  -3  13     598     580     630   -0.27    0.00  1.0000
   2  -3 -13       1     540     -40   -0.39    0.00  1.0000
  -2  -4 -13     428     590     400    0.27    0.00  1.0000
  -2   4  13     590     610     560   -0.25    0.00  1.0000
   2   4 -13       0     660    -110    0.25    0.00  1.0000
   2  -4  13      60     560      50   -0.28    0.00  1.0000
  -2  -4  13       0     610    -130    0.25    0.00  1.0000
  -2   4 -13     542     690     510   -0.28    0.00  1.0000
   2   4  13     220     640     200    0.27    0.00  1.0000
   2  -4 -13       0     550    -510   -0.25    0.00  1.0000
  -2  -5 -13      23     620    -610    1.92    0.00  1.0000
   2   5 -13      27     640    -340    2.06    0.00  1.0000
   2  -5  13      25     640     -70    1.98    0.00  1.0000
  -2   5  13    1040     630     780    1.87    0.00  1.0000
  -2   5 -13      25     660    -230    1.98    0.00  1.0000
   2   5  13     801     760     570    1.92    0.00  1.0000
   2  -5 -13     653     610     450    1.87    0.00  1.0000
   2   6 -13      68     660     100   -0.70    0.00  1.0000
  -2   6  13     466     650     540    0.65    0.00  1.0000
   2   6 -13       3     640    -340   -0.70    0.00  1.0000
   2  -6  13       2     630    -110    0.63    0.00  1.0000
  -2  -6 -13     555     670     640   -0.69    0.00  1.0000
   2   6  13    1055     710    1170   -0.69    0.00  1.0000
   2  -6 -13       3     640    -310    0.65    0.00  1.0000
  -2  -6  13      14     840      30   -0.70    0.00  1.0000
  -2   6 -13     498     800     570    0.63    0.00  1.0000
   2   7 -13    3537     930    4330   -2.55    0.00  1.0000
  -2  -7 -13    4422     960    5339   -2.64    0.00  1.0000
  -2   7  13    3839     850    4710   -2.68    0.00  1.0000
   2   7  13    4349     940    5259   -2.64    0.00  1.0000
  -2   7 -13    4174     940    5069   -2.65    0.00  1.0000
   2  -7 -13    3956     870    4840   -2.68    0.00  1.0000
  -2  -7  13    3446    1210    4230   -2.55    0.00  1.0000
  -2   0 -14    8530     910    7209   -3.01    0.00  1.0000
  -2   0  14    6756     860    5599   -2.98    0.00  1.0000
   2   0 -14    5941     830    4860   -2.98    0.00  1.0000
   2   0  14    7450     900    6219   -3.01    0.00  1.0000
  -2   1  14    3117     720    2560    2.09    0.00  1.0000
  -2  -1 -14    4146     740    3520   -2.02    0.00  1.0000
   2   1 -14    2803     770    2300   -1.99    0.00  1.0000
   2  -1  14    3177     730    2620    2.07    0.00  1.0000
   2   1  14    2921     760    2400   -2.02    0.00  1.0000
  -2   1 -14    3856     760    3240    2.07    0.00  1.0000
   2  -1 -14    2907     680    2370    2.09    0.00  1.0000
  -2  -1  14    2979     730    2460   -1.99    0.00  1.0000
  -2  -2 -14   10269    1090   10659    0.77    0.00  1.0000
   2   2 -14   10341    1080   10669    0.64    0.00  1.0000
   2  -2  14    8733    1050    9029    0.63    0.00  1.0000
  -2   2  14    9236    1060    9629    0.81    0.00  1.0000
   2  -2 -14    9442    1040    9839    0.81    0.00  1.0000
  -2   2 -14   10977    1120   11309    0.63    0.00  1.0000
  -2  -2  14    9406    1040    9719    0.64    0.00  1.0000
   2   2  14    9278    1100    9649    0.77    0.00  1.0000
   2   3 -14      86     700      50    0.88    0.00  1.0000
  -2   3  14     637     640     510   -1.06    0.00  1.0000
  -2  -3 -14    1806     680    1630    0.85    0.00  1.0000
   2  -3  14    1343     670    1160   -1.04    0.00  1.0000
   2  -3 -14    1218     640    1040   -1.06    0.00  1.0000
  -2  -3  14     471     650     380    0.88    0.00  1.0000
   2   3  14     253     670     190    0.85    0.00  1.0000
  -2   3 -14     374     650     280   -1.04    0.00  1.0000
   2   4 -14    1572     760    1470   -0.53    0.00  1.0000
  -2  -4 -14     788     680     730   -0.43    0.00  1.0000
  -2   4  14    1692     700    1610   -0.41    0.00  1.0000
   2  -4  14    2011     710    1900   -0.52    0.00  1.0000
  -2   4 -14    1640     720    1540   -0.52    0.00  1.0000
   2  -4 -14    1815     720    1730   -0.41    0.00  1.0000
   2   4  14     274     710     240   -0.43    0.00  1.0000
  -2  -4  14     128     620     100   -0.53    0.00  1.0000
   2  -5  14       8     700    -400    1.12    0.00  1.0000
  -2   5  14     393     670     510    1.10    0.00  1.0000
   2   5 -14      83     730     140   -1.09    0.00  1.0000
  -2  -5 -14     420     680     540   -1.10    0.00  1.0000
  -2   5 -14    1216     740    1420    1.12    0.00  1.0000
   2   5  14       8     690      30   -1.10    0.00  1.0000
   2  -5 -14      38     690      80    1.10    0.00  1.0000
   2  -6  14     304     640     300   -0.05    0.00  1.0000
   2   6 -14     402     740     400   -0.02    0.00  1.0000
   2   6 -14    1735     760    1730   -0.02    0.00  1.0000
  -2  -6 -14     394     710     410    0.16    0.00  1.0000
  -2   6  14    1354     720    1370    0.09    0.00  1.0000
   2   6  14     689     770     710    0.16    0.00  1.0000
   2  -6 -14       0     720     -50    0.09    0.00  1.0000
  -2   6 -14    1419     780    1410   -0.05    0.00  1.0000
   2  -1  15    9404    1130    9489   -0.18    0.00  1.0000
  -2  -1 -15    7573    1120    7739   -0.39    0.00  1.0000
   2   1 -15    7816    1030    7969   -0.35    0.00  1.0000
  -2   1  15    8882    1100    9009   -0.27    0.00  1.0000
   2   1  15   10871    1170   11069   -0.39    0.00  1.0000
  -2  -1  15   10769    1130   10949   -0.35    0.00  1.0000
   2  -1 -15    8207    1030    8329   -0.27    0.00  1.0000
  -2   1 -15   11206    1130   11299   -0.18    0.00  1.0000
   2  -2  15     774     720     670    0.77    0.00  1.0000
   2   2 -15     913     660     790   -0.84    0.00  1.0000
  -2   2  15      41     670      20    0.78    0.00  1.0000
  -2  -2 -15    1091     700     960   -0.82    0.00  1.0000
   2   2  15    1240     770    1100   -0.82    0.00  1.0000
  -2   2 -15    1137     720    1010    0.77    0.00  1.0000
   2  -2 -15    1719     710    1560    0.78    0.00  1.0000
  -2  -2  15    1191     720    1050   -0.84    0.00  1.0000
   2   3 -15   13602    1290   13359    0.42    0.00  1.0000
  -2   3  15   10896    1200   10809    0.17    0.00  1.0000
   2  -3  15   11165    1210   10989    0.34    0.00  1.0000
  -2  -3 -15   11225    1210   11079    0.28    0.00  1.0000
   2  -3 -15   12252    1210   12159    0.17    0.00  1.0000
   2   3  15   10450    1220   10309    0.28    0.00  1.0000
  -2   3 -15   14540    1270   14339    0.34    0.00  1.0000
  -2  -3  15   12865    1290   12629    0.42    0.00  1.0000
   2   4 -15     790     790     730    0.44    0.00  1.0000
  -2   4  15    1127     730    1060   -0.41    0.00  1.0000
   2  -4  15    1790     830    1700   -0.43    0.00  1.0000
  -2  -4 -15    1178     780    1100    0.46    0.00  1.0000
   2  -4 -15     661     740     610   -0.41    0.00  1.0000
  -2  -4  15    1452     750    1370    0.44    0.00  1.0000
  -2   4 -15     810     730     750   -0.43    0.00  1.0000
   2   4  15     668     760     610    0.46    0.00  1.0000
   2   0 -16   11754    1200   10919   -1.59    0.00  1.0000
   2   0  16    8837    1150    8099   -1.62    0.00  1.0000
  -2   0  16   11578    1210   10749   -1.59    0.00  1.0000
  -2   0 -16   13039    1250   12139   -1.62    0.00  1.0000
  -2  -1 -16     108     730      50   -1.32    0.00  1.0000
   2  -1  16      11     760    -150    1.32    0.00  1.0000
  -2   1  16     751     840     580    1.33    0.00  1.0000
   2   1 -16     837     670     660   -1.29    0.00  1.0000
   2  -1 -16     474     700     340    1.33    0.00  1.0000
  -2   1 -16     716     700     550    1.32    0.00  1.0000
   2   1  16    1275     770    1050   -1.32    0.00  1.0000
  -2  -1  16      10     700    -530   -1.29    0.00  1.0000
   2   2 -16    3328     810    3250   -0.29    0.00  1.0000
   2  -2  16    1502     820    1470   -0.18    0.00  1.0000
  -2  -2 -16    2457     830    2410   -0.20    0.00  1.0000
  -2   2  16    1447     820    1440   -0.04    0.00  1.0000
   2   2  16    1962     850    1920   -0.20    0.00  1.0000
  -2   2 -16    3378     830    3330   -0.18    0.00  1.0000
  -2  -2  16    1919     830    1860   -0.29    0.00  1.0000
   2  -2 -16    1226     830    1220   -0.04    0.00  1.0000
  -3  -1   0    3536     420    4310    2.48    0.00  1.0000
  -3  -1   0    3157     300    3890    2.48    0.00  1.0000
   3   1   0    3554     420    4330    2.48    0.00  1.0000
  -3   1   0    3589     440    4430    2.66    0.00  1.0000
   3   1   0    3373     250    4130    2.48    0.00  1.0000
  -3   1   0    3248     270    4050    2.66    0.00  1.0000
   3   1   0    3283     300    4030    2.48    0.00  1.0000
   3  -1   0    3571     270    4410    2.66    0.00  1.0000
  -3   1   0    3499     260    4330    2.66    0.00  1.0000
  -3  -1   0    3527     250    4300    2.48    0.00  1.0000
   3  -1   0    3706     260    4560    2.66    0.00  1.0000
  -3  -2   0   42983    1440   28677   15.29    0.00  1.0000
  -3  -2   0   39689    1360   25997   15.29    0.00  1.0000
  -3  -2   0   41647    1500   27587   15.29    0.00  1.0000
   3  -2   0   39162    1570   26237  -14.46    0.00  1.0000
  -3   2   0   39772    1390   26737  -14.46    0.00  1.0000
   3   2   0   40343    1430   26527   15.29    0.00  1.0000
  -3  -2   0   39231    1350   25627   15.29    0.00  1.0000
   3  -2   0   41669    1350   28297  -14.46    0.00  1.0000
   3  -2   0   42214    1400   28747  -14.46    0.00  1.0000
   3   2   0   42003    1510   27877   15.29    0.00  1.0000
   3  -2   0   40210    1350   27097  -14.46    0.00  1.0000
  -3   3   0   17348     740   13599   -6.03    0.00  1.0000
   3   3   0   17437     690   13499   -6.34    0.00  1.0000
   3   3   0   17073     790   13179   -6.34    0.00  1.0000
  -3  -3   0   16743     910   12889   -6.34    0.00  1.0000
   3  -3   0   16579     940   12919   -6.03    0.00  1.0000
  -3  -3   0   16800     680   12939   -6.34    0.00  1.0000
   3   4   0  181170    9379  192821   -5.40    0.00  1.0000
  -3   4   0  184578    9429  194351    4.50    0.00  1.0000
  -3  -4   0  180056    9559  191671   -5.40    0.00  1.0000
   3  -4   0  170465    9609  179862    4.50    0.00  1.0000
   3   4   0  173583    9469  184991   -5.40    0.00  1.0000
  -3  -4   0  186482    9379  198300   -5.40    0.00  1.0000
   3   5   0     163     140    -130    5.10    0.00  1.0000
   3  -5   0     167      70     -10    5.17    0.00  1.0000
  -3  -5   0     357     150      40    5.10    0.00  1.0000
  -3  -5   0    1239     400     520    5.10    0.00  1.0000
  -3   5   0     418      70      60    5.17    0.00  1.0000
  -3   5   0     363     220      40    5.17    0.00  1.0000
   3  -5   0     697     410     190    5.17    0.00  1.0000
   3   5   0     461     250      80    5.10    0.00  1.0000
   3  -6   0   90289    4800   84941   -3.63    0.00  1.0000
  -3  -6   0   91918    4740   86971    3.33    0.00  1.0000
  -3   6   0   95658    4550   90151   -3.63    0.00  1.0000
   3   6   0   96809    4500   91731    3.33    0.00  1.0000
  -3   6   0   97893    4450   92321   -3.63    0.00  1.0000
   3   6   0   94405    4610   89391    3.33    0.00  1.0000
   3  -6   0   97965    4440   92391   -3.63    0.00  1.0000
   3  -7   0    1658     690    1880    1.05    0.00  1.0000
  -3   7   0    1743     210    1970    1.05    0.00  1.0000
   3   7   0    1258     410    1510    1.35    0.00  1.0000
   3   7   0    2051     320    2370    1.35    0.00  1.0000
  -3  -7   0    1249     630    1500    1.35    0.00  1.0000
  -3   7   0     941     370    1110    1.05    0.00  1.0000
   3  -8   0   91383    5479   99950    5.56    0.00  1.0000
   3   8   0   92167    5189  100560   -5.42    0.00  1.0000
  -3  -8   0   91085    5399   99430   -5.42    0.00  1.0000
   3   8   0   90932    5059   99270   -5.42    0.00  1.0000
  -3   8   0   94453    5119  103160    5.56    0.00  1.0000
   3   9   0     146     330      30   -2.65    0.00  1.0000
   3  -9   0    1002     810     600   -2.87    0.00  1.0000
   3   9   0      44     440    -240   -2.65    0.00  1.0000
  -3  -9   0     682     740     380   -2.65    0.00  1.0000
  -3   9   0      52     450    -110   -2.87    0.00  1.0000
   3  10   0   10901     860   10459    0.87    0.00  1.0000
   3  10   0   12523    1110   12049    0.87    0.00  1.0000
   3 -10   0   10054    1470    9799   -0.52    0.00  1.0000
  -3  10   0   12716     980   12429   -0.52    0.00  1.0000
  -3 -10   0   13878    1540   13379    0.87    0.00  1.0000
   3  11   0       2     430    -310    0.53    0.00  1.0000
  -3 -11   0     443     970     490    0.53    0.00  1.0000
   3 -11   0       4     970   -1230    0.79    0.00  1.0000
  -3  11   0       4     540    -140    0.79    0.00  1.0000
  -3 -12   0    2449    1340    2320    0.55    0.00  1.0000
  -3  12   0    1694     680    1640   -0.27    0.00  1.0000
   3 -12   0    1938    1270    1880   -0.27    0.00  1.0000
  -3   0  -1    6658     180    1810   15.60    0.00  1.0000
  -3   0   1    6186     140    1570   15.59    0.00  1.0000
  -3   0  -1    5765     180    1360   15.60    0.00  1.0000
  -3   0   1    6422     330    1690   15.59    0.00  1.0000
   3   0  -1    5449     180    1210   15.59    0.00  1.0000
   3   0   1    7259     340    2130   15.60    0.00  1.0000
   3   0   1    5452     180    1210   15.60    0.00  1.0000
   3   0   1    6367     180    1660   15.60    0.00  1.0000
   3   0  -1    6186     140    1570   15.59    0.00  1.0000
   3   0  -1    7693     360    2370   15.59    0.00  1.0000
  -3   0  -1    5662     280    1310   15.60    0.00  1.0000
  -3   0   1    6246     200    1600   15.59    0.00  1.0000
  -3   1   1   12732    1870   34627   29.25    0.00  1.0000
   3   1  -1   11511    1770   32747  -29.42    0.00  1.0000
  -3   1   1   12051    1730   33497   29.25    0.00  1.0000
   3  -1   1   12252    1750   33837   29.25    0.00  1.0000
  -3  -1  -1   13369    1780   35836  -29.42    0.00  1.0000
  -3  -1  -1   11539    1740   32797  -29.42    0.00  1.0000
   3  -1   1   11386    1840   32387   29.25    0.00  1.0000
   3  -1   1   12012    1740   33437   29.25    0.00  1.0000
   3  -1   1   12645    1890   34487   29.25    0.00  1.0000
  -3   1  -1   11898    1750   33247   29.25    0.00  1.0000
  -3  -1   1   13799    1860   36536  -29.42    0.00  1.0000
  -3   1  -1   12760    1730   34677   29.25    0.00  1.0000
   3  -1  -1   12563    1730   34347   29.25    0.00  1.0000
   3  -1  -1   12581    1740   34377   29.25    0.00  1.0000
   3   1   1   12876    1850   35026  -29.42    0.00  1.0000
   3  -1  -1   11046    1860   31807   29.25    0.00  1.0000
   3   1   1   12370    1780   34187  -29.42    0.00  1.0000
   3   1   1   12786    1740   34877  -29.42    0.00  1.0000
   3  -1  -1   12563    1730   34347   29.25    0.00  1.0000
  -3  -2  -1      93     220     290   -2.95    0.00  1.0000
  -3   2   1      46     120    -110   -2.71    0.00  1.0000
   3  -2   1      46      70     -30   -2.71    0.00  1.0000
   3   2  -1      55      40    -210   -2.95    0.00  1.0000
  -3   2   1      13      70      10   -2.71    0.00  1.0000
  -3  -2  -1       1     150      40   -2.95    0.00  1.0000
   3  -2   1      13     250      10   -2.71    0.00  1.0000
   3  -2   1      46     110    -150   -2.71    0.00  1.0000
  -3  -2  -1      10      80     110   -2.95    0.00  1.0000
   3   2  -1      55      40     -70   -2.95    0.00  1.0000
   3   2  -1      55     150     -20   -2.95    0.00  1.0000
  -3  -2  -1       0      90      50   -2.95    0.00  1.0000
  -3   2  -1       0     130      40   -2.71    0.00  1.0000
  -3   2  -1       2     240      30   -2.71    0.00  1.0000
   3  -2  -1       5     110      80   -2.71    0.00  1.0000
   3  -2  -1      13     270      10   -2.71    0.00  1.0000
  -3   2  -1      46      60    -120   -2.71    0.00  1.0000
   3   2   1      55     210     -60   -2.95    0.00  1.0000
   3   2   1      55     160    -190   -2.95    0.00  1.0000
  -3  -2   1      13     210     120   -2.95    0.00  1.0000
  -3  -2   1      55      40     -50   -2.95    0.00  1.0000
  -3  -2   1      93     150     290   -2.95    0.00  1.0000
   3  -2  -1       5      80      20   -2.71    0.00  1.0000
   3  -3   1    1579     490    2870   -5.54    0.00  1.0000
  -3  -3  -1    2726     450    4380    5.59    0.00  1.0000
  -3   3   1    2031     300    3460   -5.51    0.00  1.0000
  -3  -3  -1    1981     260    3420    5.59    0.00  1.0000
   3   3  -1    1995     230    3450    5.63    0.00  1.0000
   3   3  -1    1957     340    3400    5.63    0.00  1.0000
  -3  -3  -1    1687     270    3030    5.59    0.00  1.0000
  -3   3   1    2332     230    3850   -5.51    0.00  1.0000
   3   3   1    2781     460    4450    5.59    0.00  1.0000
   3   3   1    2592     370    4210    5.59    0.00  1.0000
  -3   3  -1    2177     290    3660   -5.54    0.00  1.0000
   3  -3  -1    2069     250    3510   -5.51    0.00  1.0000
  -3  -3   1    2731     490    4400    5.63    0.00  1.0000
  -3  -3   1    2102     230    3590    5.63    0.00  1.0000
   3  -3  -1    1924     500    3320   -5.51    0.00  1.0000
  -3   4   1    3996     150    1780   -8.39    0.00  1.0000
   3   4  -1    3728     160    1580   -8.51    0.00  1.0000
  -3  -4  -1    3820     180    1640   -8.51    0.00  1.0000
  -3  -4  -1    4507     400    2100   -8.51    0.00  1.0000
   3  -4   1    3255     430    1300   -8.38    0.00  1.0000
  -3   4   1    3384     240    1380   -8.39    0.00  1.0000
   3   4  -1    3558     280    1470   -8.51    0.00  1.0000
   3   4   1    4594     330    2160   -8.51    0.00  1.0000
   3   4   1    4315     210    1970   -8.51    0.00  1.0000
   3  -4  -1    4055     170    1820   -8.39    0.00  1.0000
  -3   4  -1    3396     240    1390   -8.38    0.00  1.0000
  -3  -4   1    4241     180    1920   -8.51    0.00  1.0000
  -3  -4   1    4696     440    2230   -8.51    0.00  1.0000
   3  -4  -1    4527     470    2140   -8.39    0.00  1.0000
  -3  -5  -1     412     380     470    0.58    0.00  1.0000
   3   5  -1     257     250     300    0.54    0.00  1.0000
  -3   5   1     102     110     120   -0.36    0.00  1.0000
  -3   5   1     338     240     370   -0.36    0.00  1.0000
   3  -5   1     189     430     210   -0.31    0.00  1.0000
   3   5  -1     322     140     370    0.54    0.00  1.0000
   3  -5  -1     280     430     310   -0.36    0.00  1.0000
   3  -5  -1     223     120     250   -0.36    0.00  1.0000
  -3  -5   1     566     390     630    0.54    0.00  1.0000
  -3   5  -1      22     220      30   -0.31    0.00  1.0000
  -3  -5   1     174     140     210    0.54    0.00  1.0000
   3   5   1     181     170     220    0.58    0.00  1.0000
   3   5   1     384     270     440    0.58    0.00  1.0000
  -3   6   1      36     130    -150    2.41    0.00  1.0000
   3   6  -1      33     180     110    2.52    0.00  1.0000
  -3   6   1     120     270     240    2.41    0.00  1.0000
   3   6  -1      11     320      50    2.52    0.00  1.0000
   3  -6   1      74     520     170    2.42    0.00  1.0000
  -3  -6  -1      39     490    -230    2.50    0.00  1.0000
   3   6   1      50     320     140    2.50    0.00  1.0000
   3  -6  -1     127     500     250    2.41    0.00  1.0000
  -3   6  -1      18      70      60    2.42    0.00  1.0000
   3   6   1      39     170     -60    2.50    0.00  1.0000
  -3   6  -1      37     100     -80    2.42    0.00  1.0000
  -3  -6   1     211     490     390    2.52    0.00  1.0000
   3  -6  -1      36     130     -50    2.41    0.00  1.0000
  -3   6  -1      93     250     200    2.42    0.00  1.0000
  -3   7   1     604     180     410   -1.84    0.00  1.0000
   3   7  -1     651     230     430    2.04    0.00  1.0000
   3  -7   1     737     610     520   -1.85    0.00  1.0000
   3   7  -1     451     390     270    2.04    0.00  1.0000
  -3  -7  -1     902     620     640    2.03    0.00  1.0000
  -3   7   1     664     320     460   -1.84    0.00  1.0000
  -3   7  -1    1109     330     840   -1.85    0.00  1.0000
   3   7   1    1078     400     790    2.03    0.00  1.0000
  -3   7  -1     796     150     570   -1.85    0.00  1.0000
   3   7   1    1264     270     950    2.03    0.00  1.0000
  -3   7  -1     617     110     420   -1.85    0.00  1.0000
   3  -7  -1    1199     630     920   -1.84    0.00  1.0000
   3  -7  -1     771     170     550   -1.84    0.00  1.0000
  -3  -7   1     235     570     110    2.04    0.00  1.0000
  -3   8   1      27     350       0    2.08    0.00  1.0000
  -3  -8  -1      21     610     -40    1.82    0.00  1.0000
   3  -8   1      27     690    -500    2.06    0.00  1.0000
   3   8  -1     275     400     430    1.80    0.00  1.0000
   3   8  -1      20     270     -80    1.80    0.00  1.0000
   3   8   1      21     450    -350    1.82    0.00  1.0000
   3  -8  -1     244     670     420    2.08    0.00  1.0000
  -3   8  -1      27     350    -140    2.06    0.00  1.0000
   3   8   1      21     240    -120    1.82    0.00  1.0000
  -3  -8   1     291     690     450    1.80    0.00  1.0000
   3   9  -1     870     560    1260    2.47    0.00  1.0000
   3  -9   1      11     810      10   -2.50    0.00  1.0000
   3   9  -1     298     340     540    2.47    0.00  1.0000
  -3  -9  -1     700     840    1060    2.51    0.00  1.0000
  -3   9   1     482     500     790   -2.53    0.00  1.0000
   3  -9  -1     113     790     280   -2.53    0.00  1.0000
  -3  -9   1     110     880     270    2.47    0.00  1.0000
  -3   9  -1     274     420     510   -2.50    0.00  1.0000
   3   9   1     332     360     590    2.51    0.00  1.0000
   3   9   1     628     580     970    2.51    0.00  1.0000
   3  10  -1     391     400     390   -0.01    0.00  1.0000
   3 -10   1     392     960     400    0.08    0.00  1.0000
  -3  10   1     551     490     560    0.08    0.00  1.0000
  -3 -10  -1     262     790     260   -0.02    0.00  1.0000
   3  10  -1     862     590     860   -0.01    0.00  1.0000
  -3 -10   1    1232     900    1230   -0.01    0.00  1.0000
   3  10   1       0     550    -120   -0.02    0.00  1.0000
  -3  10  -1     352     480     360    0.08    0.00  1.0000
   3  10   1     151     400     150   -0.02    0.00  1.0000
   3 -10  -1     889     960     900    0.08    0.00  1.0000
  -3  11   1     518     550     430    0.83    0.00  1.0000
  -3 -11  -1       6     850     -60   -0.96    0.00  1.0000
   3 -11   1     892    1110     780    0.80    0.00  1.0000
  -3  11  -1       4     510    -400    0.80    0.00  1.0000
  -3 -11   1       6     980     -50   -0.94    0.00  1.0000
   3 -11  -1     518    1020     430    0.83    0.00  1.0000
   3  11   1     654     470     540   -0.96    0.00  1.0000
   3 -12   1    1365    1300    1330   -0.19    0.00  1.0000
  -3 -12  -1       0    1010    -590   -0.02    0.00  1.0000
  -3  12   1    1729     650    1690   -0.19    0.00  1.0000
  -3  12  -1       0     670     -40   -0.19    0.00  1.0000
  -3 -12   1    1173    1290    1170   -0.02    0.00  1.0000
   3 -12  -1     654    1180     630   -0.19    0.00  1.0000
   3   1  -2   10837     670    9869    1.90    0.00  1.0000
   3   1  -2   10616     500    9659    1.90    0.00  1.0000
  -3   1   2   11147     530   10099    2.03    0.00  1.0000
   3  -1   2   10199     560    9189    2.05    0.00  1.0000
   3   1  -2    9703     570    8789    1.90    0.00  1.0000
   3   1  -2   10596     490    9639    1.90    0.00  1.0000
  -3   1   2   10074     710    9079    2.03    0.00  1.0000
  -3   1   2   10779     530    9749    2.03    0.00  1.0000
  -3  -1   2   10470     670    9519    1.90    0.00  1.0000
   3   1   2   10300     590    9369    1.88    0.00  1.0000
   3  -1  -2   10601     520    9579    2.03    0.00  1.0000
   3  -1  -2   10874     540    9839    2.03    0.00  1.0000
   3   2  -2   38449    2580   52835   13.54    0.00  1.0000
  -3   2   2   35831    2450   48875  -12.74    0.00  1.0000
  -3   2   2   35181    2430   48115  -12.74    0.00  1.0000
   3   2  -2   35235    2400   49055   13.54    0.00  1.0000
   3   2  -2   37716    2490   51975   13.54    0.00  1.0000
  -3  -2  -2   36792    2510   50915   13.56    0.00  1.0000
  -3  -2  -2   31075    2440   44146   13.56    0.00  1.0000
   3  -2   2   33337    2590   45945  -12.73    0.00  1.0000
   3  -2   2   32283    2420   44706  -12.73    0.00  1.0000
   3   2   2   34900    2450   48685   13.56    0.00  1.0000
   3  -2  -2   36705    2440   49895  -12.74    0.00  1.0000
   3   2   2   34384    2510   48075   13.56    0.00  1.0000
  -3   2  -2   35865    2470   48905  -12.73    0.00  1.0000
   3  -2  -2   34421    2620   47225  -12.74    0.00  1.0000
  -3  -2   2   34068    2400   47675   13.54    0.00  1.0000
   3   2   2   35163    2520   48995   13.56    0.00  1.0000
  -3   2  -2   36319    2600   49435  -12.73    0.00  1.0000
   3  -2  -2   37160    2440   50425  -12.74    0.00  1.0000
  -3  -2   2   35354    2570   49195   13.54    0.00  1.0000
   3  -2  -2   34532    2560   47355  -12.74    0.00  1.0000
  -3   2  -2   35522    2430   48505  -12.73    0.00  1.0000
  -3  -2   2   36627    2480   50695   13.54    0.00  1.0000
  -3  -3  -2    8342     600   11069   -5.55    0.00  1.0000
   3  -3   2    8471     560   11049   -5.23    0.00  1.0000
  -3   3   2    8074     630   10589   -5.21    0.00  1.0000
   3   3  -2    7540     680   10149   -5.56    0.00  1.0000
  -3  -3  -2    7442     610   10029   -5.55    0.00  1.0000
  -3   3   2    8293     590   10839   -5.21    0.00  1.0000
   3   3  -2    7954     560   10629   -5.56    0.00  1.0000
   3  -3  -2    7040     840    9399   -5.21    0.00  1.0000
  -3  -3   2    7963     580   10639   -5.56    0.00  1.0000
   3  -3  -2    8512     610   11089   -5.21    0.00  1.0000
   3   3   2    7632     710   10249   -5.55    0.00  1.0000
  -3  -3   2    8535     820   11299   -5.56    0.00  1.0000
  -3   3  -2    9429     660   12139   -5.23    0.00  1.0000
   3   4  -2  140153    6589  131517   -4.70    0.00  1.0000
  -3   4   2  145397    6649  138216    3.82    0.00  1.0000
   3   4  -2  142899    6689  134177   -4.70    0.00  1.0000
  -3  -4  -2  137969    6629  129467   -4.66    0.00  1.0000
  -3   4   2  144453    6599  137296    3.82    0.00  1.0000
   3  -4   2  137735    6849  130717    3.84    0.00  1.0000
  -3  -4  -2  152100    6769  143166   -4.66    0.00  1.0000
   3  -4  -2  142094    6629  134996    3.82    0.00  1.0000
  -3  -4   2  140577    6599  131927   -4.70    0.00  1.0000
   3   4   2  142273    6709  133637   -4.66    0.00  1.0000
  -3  -4   2  141650    6799  132967   -4.70    0.00  1.0000
  -3   4  -2  142147    6569  135016    3.84    0.00  1.0000
  -3   4  -2  139439    6579  132377    3.84    0.00  1.0000
   3  -4  -2  132087    6829  125247    3.82    0.00  1.0000
  -3   4  -2  141676    6659  134557    3.84    0.00  1.0000
  -3   5   2    1094     220    1970    4.55    0.00  1.0000
  -3   5   2    1496     320    2500    4.55    0.00  1.0000
   3   5  -2    1385     230    2350    4.53    0.00  1.0000
   3  -5   2    2880     640    4220    4.54    0.00  1.0000
   3   5  -2    1393     390    2360    4.53    0.00  1.0000
  -3  -5   2    1775     250    2850    4.53    0.00  1.0000
   3  -5  -2    1267     580    2200    4.55    0.00  1.0000
   3  -5  -2    1146     240    2040    4.55    0.00  1.0000
  -3  -5   2    1516     550    2520    4.53    0.00  1.0000
  -3   5  -2    1155     170    2050    4.54    0.00  1.0000
  -3   5  -2    1118     320    2000    4.54    0.00  1.0000
   3   5   2    1677     300    2730    4.55    0.00  1.0000
  -3   6   2   37154    2020   40366   -3.30    0.00  1.0000
  -3   6   2   34872    1940   37986   -3.30    0.00  1.0000
   3  -6   2   34338    2330   37476   -3.35    0.00  1.0000
   3   6  -2   34693    2070   37576    3.07    0.00  1.0000
  -3  -6  -2   35599    2210   38486    3.03    0.00  1.0000
   3   6  -2   34145    1940   37006    3.07    0.00  1.0000
  -3   6  -2   35305    1910   38486   -3.35    0.00  1.0000
  -3   6  -2   33984    2020   37106   -3.35    0.00  1.0000
   3   6   2   32237    2080   34987    3.03    0.00  1.0000
  -3  -6   2   33972    2250   36826    3.07    0.00  1.0000
   3   6   2   33869    1970   36686    3.03    0.00  1.0000
   3  -6  -2   36386    1950   39566   -3.30    0.00  1.0000
  -3   6  -2   34961    1890   38126   -3.35    0.00  1.0000
   3  -6  -2   35476    2290   38616   -3.30    0.00  1.0000
   3   7  -2    6882     500    6369    1.26    0.00  1.0000
   3   7  -2    6809     650    6299    1.26    0.00  1.0000
  -3   7   2    6323     470    5919    1.03    0.00  1.0000
  -3   7   2    6623     610    6209    1.03    0.00  1.0000
   3  -7  -2    6385     470    5979    1.03    0.00  1.0000
  -3   7  -2    7948     470    7489    1.04    0.00  1.0000
   3   7   2    6811     540    6299    1.26    0.00  1.0000
  -3   7  -2   10343     670    9819    1.04    0.00  1.0000
   3  -7  -2    6654     910    6239    1.03    0.00  1.0000
  -3  -7   2    7692     930    7149    1.26    0.00  1.0000
   3   8  -2   33266    1410   28667   -5.27    0.00  1.0000
  -3   8   2   30105    1490   25657    5.38    0.00  1.0000
  -3   8   2   28664    1350   24328    5.38    0.00  1.0000
   3   8  -2   30580    1580   26177   -5.27    0.00  1.0000
   3  -8   2   26302    1890   22178    5.35    0.00  1.0000
  -3  -8  -2   27812    1770   23598   -5.30    0.00  1.0000
   3   8   2   30065    1430   25677   -5.30    0.00  1.0000
   3  -8  -2   30289    1860   25827    5.38    0.00  1.0000
  -3  -8   2   30093    1880   25727   -5.27    0.00  1.0000
  -3   8  -2   28129    1480   23858    5.35    0.00  1.0000
   3   8   2   28018    1560   23788   -5.30    0.00  1.0000
  -3  -9  -2    1715     860    2270   -2.50    0.00  1.0000
   3  -9   2    1661     960    2280   -2.81    0.00  1.0000
   3   9  -2    1371     380    1870   -2.50    0.00  1.0000
  -3   9   2    1625     500    2240   -2.82    0.00  1.0000
   3   9  -2    1226     510    1700   -2.50    0.00  1.0000
  -3  -9   2    1099     850    1550   -2.50    0.00  1.0000
   3   9   2     304     570     560   -2.50    0.00  1.0000
   3  -9  -2     291     900     580   -2.82    0.00  1.0000
   3   9   2    1430     420    1940   -2.50    0.00  1.0000
  -3   9  -2    1661     500    2280   -2.81    0.00  1.0000
   3  10  -2    5077     590    5319    0.68    0.00  1.0000
   3  10  -2    5917     830    6179    0.68    0.00  1.0000
   3 -10   2    4995    1220    5109   -0.32    0.00  1.0000
  -3  10   2    5280     710    5399   -0.33    0.00  1.0000
  -3 -10  -2    6400    1080    6669    0.67    0.00  1.0000
  -3 -10   2    4784    1140    5019    0.68    0.00  1.0000
   3  10   2    5441     650    5689    0.67    0.00  1.0000
  -3  10  -2    6391     730    6519   -0.32    0.00  1.0000
   3  10   2    6478     870    6749    0.67    0.00  1.0000
   3 -10  -2    5399    1280    5519   -0.33    0.00  1.0000
  -3  11   2    1750     610    1550    0.99    0.00  1.0000
  -3 -11  -2    1976    1080    1880    0.44    0.00  1.0000
   3 -11   2    1151    1160     990    0.99    0.00  1.0000
   3 -11  -2    2679    1110    2430    0.99    0.00  1.0000
   3  11   2    2017     550    1920    0.44    0.00  1.0000
  -3 -11   2    2548    1140    2440    0.43    0.00  1.0000
  -3  11  -2    1962     590    1750    0.99    0.00  1.0000
  -3 -12  -2     311    1010     360    0.54    0.00  1.0000
  -3 -12   2       2    1130    -830    0.58    0.00  1.0000
   3   0  -3   48933    3200   62304   11.34    0.00  1.0000
  -3   0   3   49998    3200   63504   11.34    0.00  1.0000
  -3   0   3   43986    3320   56704   11.34    0.00  1.0000
   3   0   3   52082    3230   65873   11.36    0.00  1.0000
   3   0  -3   51631    3170   65343   11.34    0.00  1.0000
   3   0  -3   50015    3300   63524   11.34    0.00  1.0000
  -3   0  -3   52972    3240   66873   11.36    0.00  1.0000
   3   0  -3   47702    3180   60914   11.34    0.00  1.0000
  -3   0  -3   55432    3230   69633   11.36    0.00  1.0000
  -3   1   3   26712     900   12129   21.28    0.00  1.0000
   3   1  -3   27483     780   12549  -21.47    0.00  1.0000
   3  -1   3   31383     790   15348   21.27    0.00  1.0000
  -3  -1  -3   32271     830   15828  -21.49    0.00  1.0000
  -3  -1  -3   29796     800   14109  -21.49    0.00  1.0000
  -3   1   3   26414     720   11929   21.28    0.00  1.0000
  -3   1   3   27008     730   12329   21.28    0.00  1.0000
   3  -1   3   29991     880   14379   21.27    0.00  1.0000
  -3  -1  -3   30043     770   14279  -21.49    0.00  1.0000
   3   1  -3   28089     870   12959  -21.47    0.00  1.0000
   3  -1   3   29107     760   13769   21.27    0.00  1.0000
   3   1  -3   27661     720   12669  -21.47    0.00  1.0000
   3  -1  -3   27716     720   12809   21.28    0.00  1.0000
  -3   1  -3   28290     760   13209   21.27    0.00  1.0000
  -3  -1   3   25948     700   11519  -21.47    0.00  1.0000
  -3   1  -3   31212     880   15228   21.27    0.00  1.0000
   3   1   3   28466     790   13199  -21.49    0.00  1.0000
  -3  -1   3   26681     880   12009  -21.47    0.00  1.0000
  -3   1  -3   28041     780   13039   21.27    0.00  1.0000
   3   1   3   33650     790   16798  -21.49    0.00  1.0000
   3  -1  -3   27200     740   12459   21.28    0.00  1.0000
  -3  -2  -3    6571     450    7269   -1.68    0.00  1.0000
   3   2  -3    5080     380    5699   -1.68    0.00  1.0000
   3  -2   3    7389     610    8109   -1.63    0.00  1.0000
  -3   2   3    5068     410    5669   -1.64    0.00  1.0000
   3  -2   3    5951     400    6599   -1.63    0.00  1.0000
   3   2  -3    5279     470    5909   -1.68    0.00  1.0000
  -3   2   3    5153     410    5759   -1.64    0.00  1.0000
  -3   2  -3    6141     410    6799   -1.63    0.00  1.0000
   3   2   3    6780     490    7489   -1.68    0.00  1.0000
   3  -2  -3    4728     400    5309   -1.64    0.00  1.0000
  -3  -2   3    5449     370    6089   -1.68    0.00  1.0000
  -3  -2   3    6245     590    6929   -1.68    0.00  1.0000
  -3   2  -3    5297     460    5909   -1.63    0.00  1.0000
  -3   2  -3    6903     610    7599   -1.63    0.00  1.0000
   3   2   3    7561     450    8309   -1.68    0.00  1.0000
   3  -2  -3    4813     590    5399   -1.64    0.00  1.0000
   3  -2  -3    4399     530    4960   -1.64    0.00  1.0000
   3   2   3    5726     510    6379   -1.68    0.00  1.0000
   3  -3   3    8494     520    9129   -1.35    0.00  1.0000
  -3  -3  -3    6033     650    6619    1.47    0.00  1.0000
   3  -3   3   10155     800   10849   -1.35    0.00  1.0000
   3   3  -3    8670     520    9399    1.53    0.00  1.0000
  -3  -3  -3    9979     580   10729    1.47    0.00  1.0000
  -3   3   3    8644     580    9269   -1.32    0.00  1.0000
   3   3  -3    8382     640    9099    1.53    0.00  1.0000
  -3   3   3    8461     550    9079   -1.32    0.00  1.0000
  -3   3  -3    9150     540    9809   -1.35    0.00  1.0000
   3  -3  -3    7930     770    8529   -1.32    0.00  1.0000
   3   3   3    8775     680    9479    1.47    0.00  1.0000
   3  -3  -3    8509     580    9129   -1.32    0.00  1.0000
  -3   3  -3    9063     590    9719   -1.35    0.00  1.0000
  -3  -3   3    8719     780    9449    1.53    0.00  1.0000
  -3  -3   3    8047     530    8749    1.53    0.00  1.0000
   3   3   3   10828     680   11609    1.47    0.00  1.0000
  -3  -4  -3    4708     630    7339   -6.81    0.00  1.0000
  -3   4   3    3382     460    5599   -6.66    0.00  1.0000
   3   4  -3    3602     530    5939   -6.81    0.00  1.0000
   3  -4   3    4174     720    6599   -6.64    0.00  1.0000
  -3   4   3    3026     410    5139   -6.66    0.00  1.0000
  -3  -4  -3    3679     450    6039   -6.81    0.00  1.0000
   3   4  -3    3354     380    5619   -6.81    0.00  1.0000
  -3   4  -3    3810     490    6139   -6.64    0.00  1.0000
  -3  -4   3    3579     680    5909   -6.81    0.00  1.0000
  -3   4  -3    4429     380    6919   -6.64    0.00  1.0000
   3  -4  -3    3553     660    5819   -6.66    0.00  1.0000
   3   4   3    3539     560    5859   -6.81    0.00  1.0000
   3  -4  -3    3780     470    6109   -6.66    0.00  1.0000
  -3  -4   3    3292     400    5539   -6.81    0.00  1.0000
   3   5  -3    4244     320    3860    1.21    0.00  1.0000
  -3  -5  -3    5867     610    5399    1.25    0.00  1.0000
  -3   5   3    4021     410    3670   -1.14    0.00  1.0000
   3   5  -3    4213     460    3830    1.21    0.00  1.0000
  -3  -5  -3    4865     400    4440    1.25    0.00  1.0000
   3  -5   3    5249     710    4870   -1.07    0.00  1.0000
  -3   5   3    4199     340    3840   -1.14    0.00  1.0000
  -3  -5   3    3951     640    3580    1.21    0.00  1.0000
  -3  -5   3    4810     340    4400    1.21    0.00  1.0000
   3  -5  -3    4115     640    3760   -1.14    0.00  1.0000
  -3   5  -3    4771     290    4410   -1.07    0.00  1.0000
   3  -5  -3    5211     420    4810   -1.14    0.00  1.0000
  -3   5  -3    4896     440    4530   -1.07    0.00  1.0000
   3   5   3    4540     510    4130    1.25    0.00  1.0000
  -3   5  -3    4719     330    4360   -1.07    0.00  1.0000
  -3  -6  -3       2     450      10    0.95    0.00  1.0000
   3   6  -3       6     190    -170    0.98    0.00  1.0000
  -3   6   3       6     190     -50    0.98    0.00  1.0000
  -3  -6  -3       6     260    -120    0.95    0.00  1.0000
   3  -6   3     100     520     150    0.99    0.00  1.0000
  -3   6   3     167     310     230    0.98    0.00  1.0000
   3   6  -3       6     280    -130    0.98    0.00  1.0000
  -3   6  -3     108     160     160    0.99    0.00  1.0000
   3  -6  -3       6     430    -150    0.98    0.00  1.0000
  -3  -6   3      38     510      70    0.98    0.00  1.0000
   3   6   3       6     380    -200    0.95    0.00  1.0000
  -3   6  -3     209     290     280    0.99    0.00  1.0000
   3  -6  -3      17     210      40    0.98    0.00  1.0000
  -3   6  -3       6     120     -30    0.99    0.00  1.0000
   3  -7   3    1840     720    1640   -0.98    0.00  1.0000
  -3   7   3    1429     260    1250   -1.00    0.00  1.0000
   3   7  -3    1522     270    1290    1.28    0.00  1.0000
  -3   7   3    1247     370    1080   -1.00    0.00  1.0000
   3   7  -3    2244     430    1960    1.28    0.00  1.0000
  -3  -7  -3    2150     560    1870    1.29    0.00  1.0000
  -3   7  -3    1564     380    1380   -0.98    0.00  1.0000
   3   7   3    2139     530    1860    1.29    0.00  1.0000
  -3  -7   3    1392     620    1170    1.28    0.00  1.0000
   3  -7  -3    1706     640    1510   -1.00    0.00  1.0000
  -3   7  -3    1871     240    1670   -0.98    0.00  1.0000
   3  -8   3    3064     930    3620    1.92    0.00  1.0000
  -3   8   3    2208     480    2690    1.95    0.00  1.0000
   3   8  -3    3049     390    3530    1.68    0.00  1.0000
   3   8  -3    3123     600    3610    1.68    0.00  1.0000
  -3   8   3    2947     380    3500    1.95    0.00  1.0000
  -3  -8  -3    2666     720    3120    1.69    0.00  1.0000
   3  -8  -3    1570     730    1980    1.95    0.00  1.0000
   3   8   3    2713     640    3170    1.69    0.00  1.0000
   3   8   3    2059     430    2460    1.69    0.00  1.0000
  -3   8  -3    2278     490    2760    1.92    0.00  1.0000
  -3  -8   3    3328     890    3830    1.68    0.00  1.0000
  -3  -9  -3      35     680    -370    2.35    0.00  1.0000
   3  -9   3      37     830     -60   -2.43    0.00  1.0000
  -3   9   3      39     490     -80   -2.49    0.00  1.0000
   3   9  -3    1030     350     710    2.28    0.00  1.0000
   3   9  -3     761     500     490    2.28    0.00  1.0000
   3  -9  -3      39     830    -560   -2.49    0.00  1.0000
  -3  -9   3    1054     840     730    2.28    0.00  1.0000
   3   9   3     566     350     330    2.35    0.00  1.0000
   3   9   3    1350     590     970    2.35    0.00  1.0000
  -3   9  -3     614     440     360   -2.43    0.00  1.0000
  -3 -10  -3       0     810    -320    0.22    0.00  1.0000
  -3  10   3     326     520     340    0.38    0.00  1.0000
   3 -10   3       1     970    -140    0.38    0.00  1.0000
   3  10  -3       0     560    -230    0.23    0.00  1.0000
   3  10  -3      28     370      30    0.23    0.00  1.0000
   3 -10  -3       1     970    -760    0.38    0.00  1.0000
   3  10   3     919     570     930    0.22    0.00  1.0000
  -3 -10   3      19     910      20    0.23    0.00  1.0000
  -3  10  -3       1     550     -10    0.38    0.00  1.0000
  -3 -11  -3    1449     990    1320   -0.70    0.00  1.0000
   3 -11   3    1362    1180    1260    0.57    0.00  1.0000
  -3  11   3     760     580     680    0.60    0.00  1.0000
  -3  11  -3     119     550      90    0.57    0.00  1.0000
   3 -11  -3     505     980     440    0.60    0.00  1.0000
  -3 -11   3     974    1090     870   -0.69    0.00  1.0000
  -3   1   4   25318    1380   25867    0.69    0.00  1.0000
  -3   1   4   22629    1510   23148    0.69    0.00  1.0000
   3  -1   4   26799    1400   27357    0.68    0.00  1.0000
  -3  -1  -4   25196    1390   25657    0.58    0.00  1.0000
   3   1  -4   25256    1360   25717    0.58    0.00  1.0000
   3  -1   4   24929    1450   25467    0.68    0.00  1.0000
  -3  -1   4   25236    1380   25697    0.58    0.00  1.0000
   3   1   4   26405    1430   26877    0.58    0.00  1.0000
  -3   1  -4   24464    1460   24997    0.68    0.00  1.0000
  -3   1  -4   26374    1420   26927    0.68    0.00  1.0000
  -3  -1   4   26009    1340   26477    0.58    0.00  1.0000
   3  -1  -4   26832    1360   27397    0.69    0.00  1.0000
   3  -1  -4   25130    1490   25677    0.69    0.00  1.0000
  -3   1  -4   28066    1400   28637    0.68    0.00  1.0000
   3  -2   4    4393     250    2050   -8.87    0.00  1.0000
   3   2  -4    4294     300    1840    9.57    0.00  1.0000
   3   2  -4    4888     250    2240    9.57    0.00  1.0000
  -3   2   4    4301     240    1980   -8.90    0.00  1.0000
  -3  -2  -4    4775     270    2150    9.63    0.00  1.0000
   3  -2   4    5064     370    2520   -8.87    0.00  1.0000
  -3   2   4    4374     260    2030   -8.90    0.00  1.0000
   3   2   4    5111     340    2380    9.63    0.00  1.0000
   3  -2  -4    4417     410    2060   -8.90    0.00  1.0000
  -3   2  -4    4581     240    2180   -8.87    0.00  1.0000
  -3   2  -4    4753     310    2300   -8.87    0.00  1.0000
  -3  -2   4    4504     390    1980    9.57    0.00  1.0000
  -3   2  -4    5288     410    2680   -8.87    0.00  1.0000
  -3  -2   4    4652     200    2080    9.57    0.00  1.0000
   3   2   4    4834     280    2190    9.63    0.00  1.0000
   3  -2  -4    4006     350    1780   -8.90    0.00  1.0000
   3   3  -4    6732     510    8309   -3.64    0.00  1.0000
   3  -3   4    6917     740    8369   -3.32    0.00  1.0000
  -3   3   4    7340     540    8829   -3.31    0.00  1.0000
   3   3  -4    6158     610    7669   -3.64    0.00  1.0000
  -3  -3  -4    7170     570    8789   -3.63    0.00  1.0000
   3  -3   4    6690     520    8119   -3.32    0.00  1.0000
  -3   3   4    7176     560    8649   -3.31    0.00  1.0000
  -3  -3   4    7183     520    8809   -3.64    0.00  1.0000
   3   3   4    6458     670    7999   -3.63    0.00  1.0000
  -3   3  -4    7464     610    8969   -3.32    0.00  1.0000
   3   3   4    6972     610    8569   -3.63    0.00  1.0000
  -3  -3   4    7301     770    8939   -3.64    0.00  1.0000
  -3   3  -4    6926     520    8379   -3.32    0.00  1.0000
   3  -3  -4    6812     710    8249   -3.31    0.00  1.0000
  -3   4   4   17275    1080   18888    2.45    0.00  1.0000
   3  -4   4   17314    1020   18918    2.44    0.00  1.0000
   3   4  -4   16047    1140   18058   -3.15    0.00  1.0000
  -3  -4  -4   15628    1080   17598   -3.13    0.00  1.0000
  -3   4   4   16730    1060   18318    2.45    0.00  1.0000
   3  -4   4   21187    1350   22958    2.44    0.00  1.0000
   3   4  -4   16849    1020   18908   -3.15    0.00  1.0000
   3   4   4   19808    1210   22018   -3.13    0.00  1.0000
  -3   4  -4   18358    1030   20008    2.44    0.00  1.0000
  -3   4  -4   16329    1120   17888    2.44    0.00  1.0000
   3  -4  -4   19085    1300   20778    2.45    0.00  1.0000
  -3  -4   4   16679    1050   18728   -3.15    0.00  1.0000
  -3  -4   4   17416    1330   19508   -3.15    0.00  1.0000
  -3  -5  -4    4772     510    5899    3.09    0.00  1.0000
   3   5  -4    5058     440    6209    3.07    0.00  1.0000
  -3   5   4    4485     510    5569    3.06    0.00  1.0000
  -3  -5  -4    6148     690    7419    3.09    0.00  1.0000
  -3   5   4    4908     490    6039    3.06    0.00  1.0000
   3  -5   4    4828     790    5949    3.06    0.00  1.0000
   3   5  -4    5175     630    6339    3.07    0.00  1.0000
   3   5   4    5205     640    6379    3.09    0.00  1.0000
  -3   5  -4    4648     540    5749    3.06    0.00  1.0000
  -3   5  -4    4927     410    6059    3.06    0.00  1.0000
  -3  -5   4    4330     750    5399    3.07    0.00  1.0000
  -3   5  -4    5297     460    6469    3.06    0.00  1.0000
   3  -5  -4    5360     760    6539    3.06    0.00  1.0000
   3  -6   4   65364    3610   61904   -2.76    0.00  1.0000
  -3   6   4   70879    3340   67343   -2.70    0.00  1.0000
  -3  -6  -4   66130    3330   62984    2.49    0.00  1.0000
  -3  -6  -4   70482    3470   67233    2.49    0.00  1.0000
   3   6  -4   68988    3260   65743    2.51    0.00  1.0000
  -3   6   4   67094    3280   63654   -2.70    0.00  1.0000
   3   6  -4   66643    3390   63454    2.51    0.00  1.0000
  -3  -6   4   69203    3610   65953    2.51    0.00  1.0000
  -3   6  -4   67008    3230   63504   -2.76    0.00  1.0000
  -3   6  -4   68507    3260   64964   -2.76    0.00  1.0000
   3  -6  -4   69197    3560   65703   -2.70    0.00  1.0000
  -3   6  -4   67768    3350   64244   -2.76    0.00  1.0000
   3   6   4   65412    3430   62284    2.49    0.00  1.0000
  -3   7   4      49     340      90    0.99    0.00  1.0000
   3  -7   4     767     690     910    1.00    0.00  1.0000
   3   7  -4       7     250    -130    1.03    0.00  1.0000
  -3  -7  -4     141     440     210    1.05    0.00  1.0000
  -3   7   4      15     260      40    0.99    0.00  1.0000
  -3  -7  -4     259     360     350    1.05    0.00  1.0000
   3   7  -4     571     380     700    1.03    0.00  1.0000
  -3  -7   4     445     650     560    1.03    0.00  1.0000
   3   7   4     346     490     450    1.05    0.00  1.0000
  -3   7  -4       6     330    -400    1.00    0.00  1.0000
   3  -7  -4       6     530     -20    0.99    0.00  1.0000
  -3   7  -4     351     220     450    1.00    0.00  1.0000
  -3   8   4   12582     950   15228    4.58    0.00  1.0000
   3   8  -4   11750     950   14289   -4.55    0.00  1.0000
  -3  -8  -4   13389    1070   16128   -4.60    0.00  1.0000
   3   8  -4   12367    1150   14969   -4.55    0.00  1.0000
   3  -8   4   12733    1600   15358    4.53    0.00  1.0000
  -3   8   4   13438    1070   16168    4.58    0.00  1.0000
  -3  -8  -4   13007    1290   15708   -4.60    0.00  1.0000
   3  -8  -4   11966    1370   14549    4.58    0.00  1.0000
  -3  -8   4   12730    1510   15368   -4.55    0.00  1.0000
  -3   8  -4   11988    1060   14539    4.53    0.00  1.0000
   3   8   4   13681    1250   16448   -4.60    0.00  1.0000
  -3   9   4     435     440     210   -2.55    0.00  1.0000
  -3  -9  -4     544     610     330   -2.06    0.00  1.0000
   3   9  -4      27     500     -20   -2.07    0.00  1.0000
   3   9  -4     132     340      40   -2.07    0.00  1.0000
   3  -9   4    2401     950    1820   -2.54    0.00  1.0000
  -3  -9  -4    1035     420     730   -2.06    0.00  1.0000
   3   9   4    1937     620    1510   -2.06    0.00  1.0000
   3  -9  -4      41     700    -620   -2.55    0.00  1.0000
  -3  -9   4      27     910    -120   -2.07    0.00  1.0000
  -3   9  -4     614     460     340   -2.54    0.00  1.0000
  -3  10   4    5105     730    5199    0.27    0.00  1.0000
   3  10  -4    5051     820    5019    0.09    0.00  1.0000
   3 -10   4    4660    1330    4740    0.24    0.00  1.0000
  -3 -10  -4    5712     700    5699    0.03    0.00  1.0000
  -3 -10  -4    5872    1010    5859    0.03    0.00  1.0000
   3  10   4    6422     880    6409    0.03    0.00  1.0000
  -3 -10   4    5452    1240    5419    0.09    0.00  1.0000
  -3  10  -4    6495     800    6589    0.24    0.00  1.0000
   3 -10  -4    6453    1160    6559    0.27    0.00  1.0000
  -3 -11  -4       0     560    -290    0.20    0.00  1.0000
  -3 -11  -4     583     950     560    0.20    0.00  1.0000
  -3  11   4      10     550    -540    1.28    0.00  1.0000
   3 -11   4      10    1060     -20    1.29    0.00  1.0000
  -3 -11   4     100    1210      90    0.21    0.00  1.0000
   3 -11  -4     580     980     440    1.28    0.00  1.0000
  -3  11  -4     407     650     290    1.29    0.00  1.0000
  -3   0  -5    3044     450    5019    6.26    0.00  1.0000
   3   0   5    2843     420    4760    6.26    0.00  1.0000
   3   0  -5    2956     400    4900    6.25    0.00  1.0000
   3   0  -5    3088     370    5069    6.25    0.00  1.0000
   3   0   5    3405     450    5479    6.26    0.00  1.0000
   3   0   5    2399     440    4180    6.26    0.00  1.0000
  -3   0   5    2988     410    4940    6.25    0.00  1.0000
   3   0  -5    2887     490    4810    6.25    0.00  1.0000
  -3  -1  -5   16443    1430   24818  -11.71    0.00  1.0000
   3  -1   5   17236    1430   25557   11.41    0.00  1.0000
   3  -1   5   19574    1480   28387   11.41    0.00  1.0000
   3   1  -5   16983    1410   25417  -11.62    0.00  1.0000
  -3   1   5   16547    1560   24768   11.48    0.00  1.0000
   3   1  -5   18699    1550   27507  -11.62    0.00  1.0000
  -3   1   5   18304    1420   26907   11.48    0.00  1.0000
  -3  -1   5   15519    1530   23618  -11.62    0.00  1.0000
  -3   1  -5   17409    1460   25767   11.41    0.00  1.0000
  -3  -1   5   17844    1420   26467  -11.62    0.00  1.0000
   3  -1  -5   16972    1410   25287   11.48    0.00  1.0000
   3   1   5   19576    1410   28637  -11.71    0.00  1.0000
  -3   1  -5   17713    1490   26137   11.41    0.00  1.0000
  -3  -1   5   18732    1380   27547  -11.62    0.00  1.0000
   3   1   5   18406    1480   27217  -11.71    0.00  1.0000
  -3   2   5   16018     970   16458   -0.69    0.00  1.0000
  -3  -2  -5   15747     980   16088   -0.54    0.00  1.0000
   3  -2   5   16724     960   17148   -0.65    0.00  1.0000
   3   2  -5   17139     970   17498   -0.54    0.00  1.0000
   3  -2   5   17040    1090   17468   -0.65    0.00  1.0000
  -3   2  -5   17089    1010   17518   -0.65    0.00  1.0000
  -3  -2   5   16051     970   16398   -0.54    0.00  1.0000
   3  -2  -5   17064    1090   17518   -0.69    0.00  1.0000
   3   2   5   15598    1050   15938   -0.54    0.00  1.0000
  -3   2  -5   17840    1140   18278   -0.65    0.00  1.0000
  -3  -2   5   16961     930   17318   -0.54    0.00  1.0000
   3  -2  -5   15505    1120   15938   -0.69    0.00  1.0000
   3   2   5   17122     940   17478   -0.54    0.00  1.0000
   3  -3   5   31811    1620   29607    2.52    0.00  1.0000
   3  -3   5   32971    1800   30727    2.52    0.00  1.0000
  -3   3   5   31925    1640   29747    2.48    0.00  1.0000
   3   3  -5   30481    1620   28527   -2.28    0.00  1.0000
  -3   3   5   32598    1640   30397    2.48    0.00  1.0000
   3   3  -5   33301    1700   31257   -2.28    0.00  1.0000
  -3  -3  -5   33632    1660   31567   -2.29    0.00  1.0000
   3  -3  -5   32577    1790   30377    2.48    0.00  1.0000
   3   3   5   32124    1730   30107   -2.29    0.00  1.0000
  -3   3  -5   34700    1650   32397    2.52    0.00  1.0000
  -3  -3   5   35075    1860   32977   -2.28    0.00  1.0000
   3   3   5   33529    1660   31467   -2.29    0.00  1.0000
  -3  -3   5   34694    1620   32607   -2.28    0.00  1.0000
  -3   3  -5   34431    1700   32137    2.52    0.00  1.0000
   3  -4   5   16863     810   14309   -4.09    0.00  1.0000
  -3  -4  -5   16510     900   13999   -4.06    0.00  1.0000
   3  -4   5   16472    1080   13949   -4.09    0.00  1.0000
  -3   4   5   17673     860   15048   -4.10    0.00  1.0000
   3   4  -5   16003     930   13539   -4.05    0.00  1.0000
  -3   4   5   17002     870   14429   -4.10    0.00  1.0000
   3   4  -5   16144     810   13669   -4.05    0.00  1.0000
  -3  -4   5   17587    1200   14999   -4.05    0.00  1.0000
   3  -4  -5   16524    1030   13989   -4.10    0.00  1.0000
  -3  -4   5   17651     840   15058   -4.05    0.00  1.0000
  -3   4  -5   15296     910   12869   -4.09    0.00  1.0000
   3   4   5   16064     960   13589   -4.06    0.00  1.0000
  -3   4  -5   16950     810   14389   -4.09    0.00  1.0000
   3   4   5   16933     930   14389   -4.06    0.00  1.0000
  -3   5   5   13869     930   14449   -0.98    0.00  1.0000
  -3  -5  -5   15416     950   16038    1.00    0.00  1.0000
   3   5  -5   14080     860   14689    1.02    0.00  1.0000
  -3  -5  -5   14192    1040   14789    1.00    0.00  1.0000
  -3   5   5   14007     910   14589   -0.98    0.00  1.0000
   3   5  -5   14656    1000   15278    1.02    0.00  1.0000
   3  -5   5   14165    1270   14739   -0.96    0.00  1.0000
  -3   5  -5   15017     850   15608   -0.96    0.00  1.0000
  -3   5  -5   14840     980   15428   -0.96    0.00  1.0000
  -3  -5   5   14451    1300   15068    1.02    0.00  1.0000
   3   5   5   14446    1100   15048    1.00    0.00  1.0000
   3  -5  -5   14320    1100   14909   -0.98    0.00  1.0000
  -3   6   5     585     280     530   -0.46    0.00  1.0000
   3   6  -5     765     230     630   -1.03    0.00  1.0000
  -3  -6  -5     865     370     720   -1.03    0.00  1.0000
  -3  -6  -5     689     460     560   -1.03    0.00  1.0000
   3   6  -5     464     370     360   -1.03    0.00  1.0000
  -3   6   5     277     320     240   -0.46    0.00  1.0000
   3  -6   5     321     590     280   -0.47    0.00  1.0000
   3   6   5     373     410     280   -1.03    0.00  1.0000
   3  -6  -5     213     490     180   -0.46    0.00  1.0000
  -3  -6   5     809     600     670   -1.03    0.00  1.0000
  -3   6  -5    1065     370     990   -0.47    0.00  1.0000
  -3   6  -5     310     260     270   -0.47    0.00  1.0000
  -3   6  -5     501     200     450   -0.47    0.00  1.0000
  -3  -7  -5   14000     990   14529    0.89    0.00  1.0000
  -3   7   5   14675     960   15008   -0.55    0.00  1.0000
  -3  -7  -5   13990    1190   14519    0.89    0.00  1.0000
   3   7  -5   15475    1130   15978    0.81    0.00  1.0000
   3  -7   5   13232    1420   13489   -0.45    0.00  1.0000
   3   7  -5   15780     910   16288    0.81    0.00  1.0000
  -3   7   5   15368    1020   15708   -0.55    0.00  1.0000
  -3   7  -5   14232    1030   14499   -0.45    0.00  1.0000
   3  -7  -5   13549    1240   13869   -0.55    0.00  1.0000
   3   7   5   16101    1200   16668    0.89    0.00  1.0000
  -3   7  -5   15401     930   15678   -0.45    0.00  1.0000
  -3  -7   5   12280    1370   12729    0.81    0.00  1.0000
  -3   8   5    4604     490    4160    1.34    0.00  1.0000
  -3  -8  -5    3140     550    2800    1.25    0.00  1.0000
  -3   8   5    5003     580    4540    1.34    0.00  1.0000
   3   8  -5    3941     600    3550    1.28    0.00  1.0000
  -3  -8  -5    5023     790    4590    1.25    0.00  1.0000
   3   8  -5    5597     480    5129    1.28    0.00  1.0000
   3  -8   5    5036    1100    4570    1.34    0.00  1.0000
   3  -8  -5    4425     810    3990    1.34    0.00  1.0000
  -3   8  -5    3919     560    3510    1.34    0.00  1.0000
  -3  -8   5    4425     960    4010    1.28    0.00  1.0000
   3   8   5    3953     710    3570    1.25    0.00  1.0000
  -3   9   5    7218     820    8199   -2.26    0.00  1.0000
   3  -9   5    9967    1420   11099   -2.23    0.00  1.0000
   3   9  -5    6054     880    6839    1.98    0.00  1.0000
  -3  -9  -5    7070     810    7939    2.03    0.00  1.0000
   3   9  -5    6826     680    7659    1.98    0.00  1.0000
  -3  -9  -5    6646    1050    7489    2.03    0.00  1.0000
   3   9   5    8101     950    9029    2.03    0.00  1.0000
   3  -9  -5    9016    1240   10109   -2.26    0.00  1.0000
  -3  -9   5    6817    1250    7649    1.98    0.00  1.0000
  -3   9  -5    7889     830    8899   -2.23    0.00  1.0000
  -3  10   5    1440     590    1600    0.82    0.00  1.0000
   3 -10   5    2240    1120    2430    0.79    0.00  1.0000
   3  10  -5    1480     700    1600    0.61    0.00  1.0000
  -3 -10  -5    2008     550    2150    0.62    0.00  1.0000
  -3 -10  -5    2028     840    2170    0.62    0.00  1.0000
   3  10   5    2134     690    2280    0.62    0.00  1.0000
   3 -10  -5    1773    1030    1950    0.82    0.00  1.0000
  -3  10  -5    2144     600    2330    0.79    0.00  1.0000
  -3 -10   5    2426    1090    2580    0.61    0.00  1.0000
  -3 -11  -5    1082     970    1040   -0.27    0.00  1.0000
  -3  11   5    1639     640    1600    0.21    0.00  1.0000
  -3 -11  -5     908     610     870   -0.27    0.00  1.0000
   3 -11  -5     563    1070     540    0.21    0.00  1.0000
  -3 -11   5    1063    1110    1010   -0.35    0.00  1.0000
  -3  11  -5    1291     690    1250    0.24    0.00  1.0000
  -3  -1  -6    4195     460    4360   -0.50    0.00  1.0000
  -3   1   6    5001     450    5139   -0.39    0.00  1.0000
   3  -1   6    4694     460    4840   -0.42    0.00  1.0000
   3   1  -6    4501     420    4680   -0.53    0.00  1.0000
   3  -1   6    4379     470    4520   -0.42    0.00  1.0000
  -3   1   6    3948     550    4070   -0.39    0.00  1.0000
  -3   1  -6    5097     470    5249   -0.42    0.00  1.0000
  -3   1  -6    5117     500    5269   -0.42    0.00  1.0000
  -3  -1   6    4756     440    4940   -0.53    0.00  1.0000
   3   1   6    4647     500    4820   -0.50    0.00  1.0000
  -3  -1   6    3463     560    3620   -0.53    0.00  1.0000
   3  -1  -6    4352     410    4480   -0.39    0.00  1.0000
   3  -2   6    6228     700    8469   -5.31    0.00  1.0000
  -3  -2  -6    5204     610    7529    5.92    0.00  1.0000
   3  -2   6    5494     610    7609   -5.31    0.00  1.0000
   3   2  -6    5413     610    7739    5.83    0.00  1.0000
  -3   2   6    5329     580    7439   -5.36    0.00  1.0000
   3   2   6    5965     480    8439    5.92    0.00  1.0000
  -3  -2   6    6373     610    8879    5.83    0.00  1.0000
  -3   2  -6    5885     680    8069   -5.31    0.00  1.0000
   3   2   6    5604     680    8009    5.92    0.00  1.0000
   3  -2  -6    6001     760    8229   -5.36    0.00  1.0000
   3  -2  -6    6678     610    9019   -5.36    0.00  1.0000
   3  -3   6     322     390     460   -1.41    0.00  1.0000
  -3   3   6     289     270     420   -1.40    0.00  1.0000
  -3  -3  -6      15     230    -180   -1.55    0.00  1.0000
   3   3  -6     300     320     450   -1.56    0.00  1.0000
   3   3  -6      98     240     190   -1.56    0.00  1.0000
  -3  -3  -6     442     290     620   -1.55    0.00  1.0000
   3  -3   6     280     230     410   -1.41    0.00  1.0000
   3   3   6     614     220     820   -1.55    0.00  1.0000
   3  -3  -6     256     350     380   -1.40    0.00  1.0000
   3   3   6      57     330     130   -1.55    0.00  1.0000
   3  -3  -6      91     260     170   -1.40    0.00  1.0000
  -3  -3   6     236     450     370   -1.56    0.00  1.0000
  -3   3  -6     518     320     690   -1.41    0.00  1.0000
  -3  -4  -6   18860    1050   17578   -1.92    0.00  1.0000
   3   4  -6   18411    1000   17138   -1.93    0.00  1.0000
   3   4  -6   17063    1080   15838   -1.93    0.00  1.0000
   3  -4   6   17984     980   17048    1.43    0.00  1.0000
   3  -4   6   16484    1210   15588    1.43    0.00  1.0000
  -3   4   6   18952    1020   17958    1.48    0.00  1.0000
  -3   4   6   18664    1030   17678    1.48    0.00  1.0000
   3  -4  -6   17636    1150   16678    1.48    0.00  1.0000
  -3   4  -6   17728    1090   16798    1.43    0.00  1.0000
  -3  -4   6   18732    1360   17448   -1.93    0.00  1.0000
   3   4   6   18072    1140   16818   -1.92    0.00  1.0000
   3   4   6   18715    1050   17438   -1.92    0.00  1.0000
   3   5  -6    4433     420    4890    1.34    0.00  1.0000
   3  -5   6    3726     400    4190    1.47    0.00  1.0000
   3   5  -6    4556     590    5019    1.34    0.00  1.0000
  -3   5   6    3793     490    4260    1.47    0.00  1.0000
  -3  -5  -6    3402     490    3810    1.36    0.00  1.0000
   3  -5   6    4529     790    5039    1.47    0.00  1.0000
  -3   5   6    4436     480    4940    1.47    0.00  1.0000
   3  -5  -6    4643     670    5159    1.47    0.00  1.0000
  -3  -5   6    4708     810    5179    1.34    0.00  1.0000
  -3   5  -6    4066     550    4550    1.47    0.00  1.0000
   3   5   6    4873     630    5359    1.36    0.00  1.0000
   3   6  -6   18409    1160   20028    2.36    0.00  1.0000
   3   6  -6   17633    1300   19218    2.36    0.00  1.0000
  -3  -6  -6   18083    1230   19678    2.34    0.00  1.0000
   3  -6   6   17180    1560   18918   -2.61    0.00  1.0000
  -3   6   6   19030    1210   20818   -2.56    0.00  1.0000
  -3   6   6   19613    1240   21428   -2.56    0.00  1.0000
   3  -6  -6   18934    1440   20718   -2.56    0.00  1.0000
  -3   6  -6   18210    1200   19998   -2.61    0.00  1.0000
  -3  -6   6   20434    1700   22138    2.36    0.00  1.0000
   3   6   6   18429    1360   20038    2.34    0.00  1.0000
  -3   6  -6   18496    1280   20298   -2.61    0.00  1.0000
  -3   7   6    6669     600    6309    0.89    0.00  1.0000
   3  -7   6    5620    1000    5289    0.90    0.00  1.0000
   3   7  -6    5034     680    4770    0.75    0.00  1.0000
   3   7  -6    6141     520    5849    0.75    0.00  1.0000
  -3  -7  -6    8026     820    7679    0.78    0.00  1.0000
  -3  -7  -6    6808     640    6489    0.78    0.00  1.0000
  -3   7   6    6967     640    6599    0.89    0.00  1.0000
   3   7   6    6880     810    6559    0.78    0.00  1.0000
   3  -7  -6    6813     880    6449    0.89    0.00  1.0000
  -3  -7   6    7492    1050    7169    0.75    0.00  1.0000
  -3   7  -6    5671     670    5339    0.90    0.00  1.0000
  -3   7  -6    6382     570    6029    0.90    0.00  1.0000
  -3  -8  -6    1657     450    1100   -3.15    0.00  1.0000
  -3  -8  -6    1912     580    1310   -3.15    0.00  1.0000
   3   8  -6    1370     360     880   -3.07    0.00  1.0000
   3   8  -6    2708     540    2000   -3.07    0.00  1.0000
  -3   8   6    2558     490    1860    3.13    0.00  1.0000
  -3   8   6    2942     420    2190    3.13    0.00  1.0000
   3  -8   6    1816     870    1250    3.04    0.00  1.0000
  -3  -8   6    2534     890    1850   -3.07    0.00  1.0000
   3   8   6    3042     600    2270   -3.15    0.00  1.0000
  -3   8  -6    1074     480     650    3.04    0.00  1.0000
   3  -8  -6    2406     690    1730    3.13    0.00  1.0000
   3   9  -6      20     350      60   -1.38    0.00  1.0000
  -3  -9  -6      12     600    -220   -1.37    0.00  1.0000
  -3  -9  -6      12     420    -700   -1.37    0.00  1.0000
   3  -9   6     454     920     670   -1.87    0.00  1.0000
  -3   9   6      22     450    -560   -1.89    0.00  1.0000
   3   9  -6     692     530     880   -1.38    0.00  1.0000
  -3   9  -6      92     490     200   -1.87    0.00  1.0000
  -3  -9   6     140    1010     230   -1.38    0.00  1.0000
   3   9   6      12     620    -470   -1.37    0.00  1.0000
   3  -9  -6     379     780     580   -1.89    0.00  1.0000
   3  10  -6     957     660     930   -0.76    0.00  1.0000
  -3 -10  -6     480     500     460   -0.86    0.00  1.0000
  -3  10   6       7     530    -450    1.04    0.00  1.0000
  -3 -10  -6     460     790     440   -0.86    0.00  1.0000
   3 -10   6     255    1020     240    0.97    0.00  1.0000
   3  10   6       5     690    -590   -0.86    0.00  1.0000
   3 -10  -6     122     910     110    1.04    0.00  1.0000
  -3 -10   6       4    1060     -10   -0.76    0.00  1.0000
  -3  10  -6       6     620    -400    0.97    0.00  1.0000
   3 -11   6    1064    1370    1240    1.20    0.00  1.0000
  -3 -11  -6       0     610    -450   -0.07    0.00  1.0000
  -3  11   6     591     620     720    1.18    0.00  1.0000
  -3  11  -6     330     680     430    1.20    0.00  1.0000
   3 -11  -6     368    1050     470    1.18    0.00  1.0000
  -3 -11   6       0    1160    -160   -0.05    0.00  1.0000
   3   0  -7   13139     930   15128    3.34    0.00  1.0000
   3   0   7   14059     930   16128    3.36    0.00  1.0000
  -3   0   7   12805     950   14769    3.34    0.00  1.0000
  -3   0  -7   11918     980   13829    3.36    0.00  1.0000
   3   0   7   12327     990   14269    3.36    0.00  1.0000
   3   0   7   14564     880   16668    3.36    0.00  1.0000
  -3   1   7    1463     500    2670    5.37    0.00  1.0000
  -3  -1  -7    1193     400    2350   -5.58    0.00  1.0000
   3  -1   7    1834     380    3140    5.29    0.00  1.0000
   3   1  -7    1233     360    2380   -5.47    0.00  1.0000
   3  -1   7    1811     420    3110    5.29    0.00  1.0000
  -3   1   7    2177     410    3610    5.37    0.00  1.0000
  -3  -1   7    1802     400    3150   -5.47    0.00  1.0000
  -3   1  -7    1561     400    2780    5.29    0.00  1.0000
   3  -1  -7    1301     350    2450    5.37    0.00  1.0000
   3   1   7    1818     450    3200   -5.58    0.00  1.0000
  -3   1  -7    1956     450    3300    5.29    0.00  1.0000
   3  -2   7    7522     630    7769   -0.56    0.00  1.0000
   3   2  -7    8769     650    8989   -0.47    0.00  1.0000
   3  -2   7    7788     730    8039   -0.56    0.00  1.0000
  -3   2   7    8573     640    8859   -0.61    0.00  1.0000
  -3  -2  -7    8001     670    8209   -0.46    0.00  1.0000
   3   2   7    7301     720    7499   -0.46    0.00  1.0000
   3  -2  -7    7413     630    7679   -0.61    0.00  1.0000
  -3  -2   7    8256     650    8469   -0.47    0.00  1.0000
   3  -2  -7    8308     760    8589   -0.61    0.00  1.0000
  -3   2  -7    8980     730    9249   -0.56    0.00  1.0000
  -3  -3  -7     915     360    1330   -2.58    0.00  1.0000
  -3   3   7     989     360    1450    2.75    0.00  1.0000
   3  -3   7     661     280    1050    2.79    0.00  1.0000
   3  -3   7     653     430    1040    2.79    0.00  1.0000
   3   3  -7     690     330    1050   -2.56    0.00  1.0000
  -3  -3  -7     711     220    1080   -2.58    0.00  1.0000
   3  -3  -7     626     340    1000    2.75    0.00  1.0000
  -3   3  -7     629     390    1010    2.79    0.00  1.0000
  -3  -3   7     928     320    1340   -2.56    0.00  1.0000
  -3  -3   7     546     520     870   -2.56    0.00  1.0000
   3   3   7     646     390    1000   -2.58    0.00  1.0000
   3   3   7    1024     190    1460   -2.58    0.00  1.0000
   3  -3  -7     478     360     810    2.75    0.00  1.0000
  -3   4   7     163     290     260   -1.79    0.00  1.0000
   3  -4   7      20     490    -100   -1.78    0.00  1.0000
  -3  -4  -7      11     260     -80   -1.34    0.00  1.0000
  -3  -4  -7      11     310    -150   -1.34    0.00  1.0000
   3   4  -7      11     270     -40   -1.32    0.00  1.0000
  -3  -4  -7      11     250     -50   -1.34    0.00  1.0000
   3  -4   7      20     250    -180   -1.78    0.00  1.0000
   3   4  -7      11     370    -440   -1.32    0.00  1.0000
   3  -4  -7      20     340     -30   -1.79    0.00  1.0000
   3   4   7      11     400       0   -1.34    0.00  1.0000
   3  -4  -7      20     360     -90   -1.79    0.00  1.0000
   3   4   7      89     250     110   -1.34    0.00  1.0000
  -3   4  -7      20     360     -90   -1.78    0.00  1.0000
  -3  -4   7      11     430    -150   -1.32    0.00  1.0000
   3  -5   7   26203    1810   26577    0.46    0.00  1.0000
   3   5  -7   26294    1630   26647   -0.43    0.00  1.0000
   3   5  -7   25897    1500   26247   -0.43    0.00  1.0000
  -3  -5  -7   27687    1580   28067   -0.46    0.00  1.0000
   3  -5   7   24992    1500   25357    0.46    0.00  1.0000
  -3   5   7   26789    1540   27137    0.42    0.00  1.0000
   3  -5  -7   25815    1690   26157    0.42    0.00  1.0000
  -3   5  -7   28746    1630   29137    0.46    0.00  1.0000
   3   5   7   26952    1680   27327   -0.46    0.00  1.0000
   3  -5  -7   30446    1600   30817    0.42    0.00  1.0000
  -3  -5   7   27973    1930   28337   -0.43    0.00  1.0000
   3   6  -7     340     440     580   -2.27    0.00  1.0000
  -3  -6  -7      33     360    -700   -2.29    0.00  1.0000
   3   6  -7      32     290     -20   -2.27    0.00  1.0000
  -3   6   7     644     380     760   -0.89    0.00  1.0000
  -3   6   7     847     400     980   -0.89    0.00  1.0000
   3  -6   7     370     620     460   -0.89    0.00  1.0000
  -3  -6  -7     616     390     930   -2.29    0.00  1.0000
  -3   6  -7     343     360     430   -0.89    0.00  1.0000
  -3   6  -7      69     400     110   -0.89    0.00  1.0000
   3  -6  -7       5     460    -130   -0.89    0.00  1.0000
  -3  -6   7     891     800    1260   -2.27    0.00  1.0000
   3   6   7     503     500     790   -2.29    0.00  1.0000
   3   7  -7   22616    1510   21768    1.14    0.00  1.0000
  -3   7   7   25279    1470   24538   -0.94    0.00  1.0000
   3   7  -7   26159    1360   25247    1.14    0.00  1.0000
  -3  -7  -7   24010    1570   23058    1.24    0.00  1.0000
   3  -7   7   22127    1930   21528   -0.81    0.00  1.0000
  -3   7   7   24680    1430   23948   -0.94    0.00  1.0000
  -3  -7  -7   23612    1450   22668    1.24    0.00  1.0000
  -3   7  -7   25197    1500   24558   -0.81    0.00  1.0000
   3   7   7   24796    1590   23828    1.24    0.00  1.0000
   3  -7  -7   25765    1660   25017   -0.94    0.00  1.0000
  -3  -7   7   23329    1880   22468    1.14    0.00  1.0000
  -3   7  -7   24215    1420   23588   -0.81    0.00  1.0000
  -3  -8  -7     281     450     330    0.57    0.00  1.0000
   3   8  -7    1041     390    1140    0.60    0.00  1.0000
   3   8  -7     698     590     780    0.60    0.00  1.0000
  -3   8   7     956     430    1010    0.35    0.00  1.0000
  -3  -8  -7     922     610    1010    0.57    0.00  1.0000
  -3   8   7     868     490     920    0.35    0.00  1.0000
   3  -8   7    1327     870    1390    0.35    0.00  1.0000
   3  -8  -7    1678     720    1750    0.35    0.00  1.0000
   3   8   7    1161     610    1260    0.57    0.00  1.0000
  -3   8  -7    1073     520    1130    0.35    0.00  1.0000
  -3  -8   7    1395     840    1510    0.60    0.00  1.0000
  -3  -9  -7    7079     750    6409    1.65    0.00  1.0000
  -3   9   7    6984     770    6229   -1.88    0.00  1.0000
   3   9  -7    5882     870    5299    1.57    0.00  1.0000
   3  -9   7    5330    1280    4690   -1.83    0.00  1.0000
   3  -9  -7    7439    1060    6659   -1.88    0.00  1.0000
   3   9   7    8442     940    7709    1.65    0.00  1.0000
  -3  -9   7    8408    1400    7709    1.57    0.00  1.0000
  -3   9  -7    7228     800    6479   -1.83    0.00  1.0000
   3 -10   7     242    1010     330    1.05    0.00  1.0000
  -3  10   7     475     590     600    1.09    0.00  1.0000
  -3 -10  -7     732     540     860    0.92    0.00  1.0000
   3  10   7     539     750     650    0.92    0.00  1.0000
  -3 -10   7    1359    1160    1530    0.91    0.00  1.0000
  -3  10  -7     696     590     840    1.05    0.00  1.0000
   3 -10  -7     529     890     660    1.09    0.00  1.0000
  -3  -1  -8    2690     440    2500   -0.75    0.00  1.0000
  -3   1   8    2926     420    2770   -0.58    0.00  1.0000
   3  -1   8    2920     390    2760   -0.60    0.00  1.0000
   3   1  -8    2606     400    2420   -0.74    0.00  1.0000
  -3   1   8    2751     490    2600   -0.58    0.00  1.0000
   3  -1   8    3023     440    2860   -0.60    0.00  1.0000
  -3  -1   8    2357     410    2180   -0.74    0.00  1.0000
  -3   1  -8    2982     460    2820   -0.60    0.00  1.0000
   3   1   8    2513     470    2330   -0.75    0.00  1.0000
  -3   1  -8    3321     420    3150   -0.60    0.00  1.0000
   3  -1  -8    2545     410    2400   -0.58    0.00  1.0000
   3  -2   8    4659     540    3630   -3.23    0.00  1.0000
  -3   2   8    4770     470    3710   -3.29    0.00  1.0000
  -3  -2  -8    6000     520    4680    3.65    0.00  1.0000
   3  -2   8    4897     490    3840   -3.23    0.00  1.0000
   3  -2  -8    4860     470    3790   -3.29    0.00  1.0000
   3   2   8    4155     540    3070    3.65    0.00  1.0000
  -3   2  -8    5661     550    4520   -3.23    0.00  1.0000
   3  -2  -8    5458     550    4320   -3.29    0.00  1.0000
  -3  -2   8    5969     510    4690    3.54    0.00  1.0000
   3  -3   8       0     270    -260   -0.25    0.00  1.0000
   3   3  -8     624     380     650   -0.21    0.00  1.0000
   3  -3   8       0     420     -40   -0.25    0.00  1.0000
  -3  -3  -8     577     370     600   -0.19    0.00  1.0000
  -3   3   8     156     320     170   -0.23    0.00  1.0000
  -3   3  -8     570     410     600   -0.25    0.00  1.0000
  -3  -3   8     595     330     620   -0.21    0.00  1.0000
   3  -3  -8     137     290     150   -0.23    0.00  1.0000
   3   3   8     735     420     760   -0.19    0.00  1.0000
  -3  -3   8     389     470     410   -0.21    0.00  1.0000
   3  -3  -8     573     360     600   -0.23    0.00  1.0000
   3  -3  -8      89     330     100   -0.23    0.00  1.0000
  -3  -4  -8    5859     650    6419   -1.46    0.00  1.0000
   3  -4   8    5611     600    6059    1.20    0.00  1.0000
   3   4  -8    6492     730    7099   -1.51    0.00  1.0000
  -3   4   8    5119     600    5559    1.23    0.00  1.0000
   3  -4   8    5678     820    6129    1.20    0.00  1.0000
  -3   4  -8    6854     710    7349    1.20    0.00  1.0000
   3  -4  -8    5878     660    6349    1.23    0.00  1.0000
   3  -4  -8    6668     670    7169    1.23    0.00  1.0000
   3   4   8    4506     690    4999   -1.46    0.00  1.0000
   3  -5   8     340     550     380    0.42    0.00  1.0000
   3   5  -8     551     440     560    0.07    0.00  1.0000
  -3  -5  -8     419     440     430    0.11    0.00  1.0000
  -3  -5  -8       0     300    -500    0.11    0.00  1.0000
   3   5  -8     849     360     860    0.07    0.00  1.0000
   3  -5   8     350     320     390    0.42    0.00  1.0000
  -3   5   8     693     410     750    0.43    0.00  1.0000
  -3   5  -8     209     440     240    0.42    0.00  1.0000
   3  -5  -8     171     400     200    0.43    0.00  1.0000
   3   5   8       0     430    -710    0.11    0.00  1.0000
  -3  -5   8     264     690     270    0.07    0.00  1.0000
   3  -5  -8     587     420     640    0.43    0.00  1.0000
   3   6  -8   41383    2190   38336    3.06    0.00  1.0000
   3  -6   8   44497    2560   41076   -3.31    0.00  1.0000
   3   6  -8   39189    2310   36226    3.06    0.00  1.0000
  -3   6   8   46461    2260   43066   -3.21    0.00  1.0000
  -3  -6  -8   44511    2300   41396    3.01    0.00  1.0000
   3   6   8   40411    2350   37446    3.01    0.00  1.0000
   3  -6  -8   43322    2300   40046   -3.21    0.00  1.0000
   3  -6  -8   44591    2350   41266   -3.21    0.00  1.0000
  -3  -6   8   47535    2650   44266    3.06    0.00  1.0000
  -3   6  -8   47877    2340   44326   -3.31    0.00  1.0000
   3   7  -8       1     350     -30    0.41    0.00  1.0000
   3  -7   8     112     820      80    0.65    0.00  1.0000
  -3  -7  -8     403     450     360    0.44    0.00  1.0000
   3   7  -8       1     470    -110    0.41    0.00  1.0000
  -3   7   8     466     380     400    0.64    0.00  1.0000
   3   7   8       1     610     -50    0.44    0.00  1.0000
  -3   7  -8       3     480    -370    0.65    0.00  1.0000
   3  -7  -8    1218     520    1110    0.64    0.00  1.0000
   3  -7  -8       3     520    -150    0.64    0.00  1.0000
  -3  -7   8     735     750     680    0.41    0.00  1.0000
  -3   7  -8       3     430    -130    0.65    0.00  1.0000
   3   8  -8    6225     630    6859   -1.59    0.00  1.0000
   3  -8   8    4788    1070    5349    1.60    0.00  1.0000
   3   8  -8    5397     860    5989   -1.59    0.00  1.0000
  -3  -8  -8    5302     740    5929   -1.70    0.00  1.0000
  -3   8   8    5375     700    6009    1.70    0.00  1.0000
  -3   8  -8    3884     800    4390    1.60    0.00  1.0000
   3  -8  -8    4921     910    5529    1.70    0.00  1.0000
   3   8   8    5709     860    6359   -1.70    0.00  1.0000
  -3  -8   8    5549    1180    6149   -1.59    0.00  1.0000
   3  -8  -8    5214     820    5839    1.70    0.00  1.0000
   3   9  -8       2     660     -70   -0.55    0.00  1.0000
  -3  -9  -8       2     490    -580   -0.54    0.00  1.0000
   3  -9   8     809     900     930   -0.84    0.00  1.0000
  -3  -9   8     293    1000     340   -0.55    0.00  1.0000
   3   9   8      10     640      20   -0.54    0.00  1.0000
   3  -9  -8     501     700     600   -0.87    0.00  1.0000
  -3   9  -8     190     580     250   -0.84    0.00  1.0000
  -3 -10  -8     230     640     350   -1.44    0.00  1.0000
   3 -10   8      12    1120   -1580    1.41    0.00  1.0000
  -3  10  -8     233     620     350    1.41    0.00  1.0000
   3 -10  -8    1063     720    1310    1.47    0.00  1.0000
   3  10   8     586     710     770   -1.44    0.00  1.0000
  -3 -10   8     678    1190     860   -1.34    0.00  1.0000
   3   0   9    3734     510    2930    2.79    0.00  1.0000
  -3   0  -9    4341     530    3470    2.79    0.00  1.0000
   3  -1   9    3049     350    2210    3.29    0.00  1.0000
  -3  -1  -9    3223     460    2300   -3.53    0.00  1.0000
  -3   1   9    3127     470    2260    3.36    0.00  1.0000
   3  -1   9    3271     470    2400    3.29    0.00  1.0000
   3  -1   9    3096     340    2250    3.29    0.00  1.0000
   3   1  -9    4103     460    3080   -3.43    0.00  1.0000
  -3   1   9    3525     400    2600    3.36    0.00  1.0000
  -3  -1   9    3417     450    2490   -3.43    0.00  1.0000
   3  -1  -9    3711     400    2760    3.36    0.00  1.0000
  -3   1  -9    4310     520    3300    3.29    0.00  1.0000
   3  -1  -9    3618     450    2680    3.36    0.00  1.0000
   3   1   9    3045     490    2150   -3.53    0.00  1.0000
  -3  -1   9    1133     540     630   -3.43    0.00  1.0000
   3   3  -9    8388     770    8099   -0.64    0.00  1.0000
   3  -3   9    9007     850    8609    0.85    0.00  1.0000
   3  -3   9    8587     730    8199    0.85    0.00  1.0000
  -3  -3  -9    8712     780    8369   -0.75    0.00  1.0000
  -3   3   9    9934     760    9499    0.89    0.00  1.0000
  -3  -3   9    8541     740    8249   -0.64    0.00  1.0000
   3  -3  -9    9024     740    8609    0.89    0.00  1.0000
   3  -3  -9    8471     740    8069    0.89    0.00  1.0000
  -3   3  -9    9845     840    9429    0.85    0.00  1.0000
   3   3   9    8100     820    7769   -0.75    0.00  1.0000
  -3  -4  -9       1     400    -270    0.43    0.00  1.0000
   3  -4   9     282     490     290   -0.22    0.00  1.0000
  -3   4   9     477     390     490   -0.26    0.00  1.0000
   3   4  -9    1716     450    1720    0.45    0.00  1.0000
   3  -4   9       0     370    -120   -0.22    0.00  1.0000
   3  -4  -9     408     350     420   -0.26    0.00  1.0000
  -3   4  -9       0     420    -370   -0.22    0.00  1.0000
   3  -4  -9     517     410     530   -0.26    0.00  1.0000
  -3  -4   9     857     540     860    0.45    0.00  1.0000
   3   4   9       1     460    -240    0.43    0.00  1.0000
   3   5  -9   14377    1110   13499   -1.50    0.00  1.0000
   3  -5   9   14850    1340   13959    1.50    0.00  1.0000
   3  -5   9   16240    1020   15308    1.50    0.00  1.0000
   3   5  -9   14408    1050   13529   -1.50    0.00  1.0000
  -3  -5  -9   16963    1100   16038   -1.45    0.00  1.0000
  -3   5   9   15147    1040   14319    1.38    0.00  1.0000
  -3   5  -9   15530    1150   14619    1.50    0.00  1.0000
   3  -5  -9   17397    1120   16508    1.38    0.00  1.0000
   3  -5  -9   15948    1090   15098    1.38    0.00  1.0000
  -3  -5   9   17323    1490   16358   -1.50    0.00  1.0000
   3   5   9   14493    1160   13639   -1.45    0.00  1.0000
   3   6  -9     945     420    1260   -2.37    0.00  1.0000
   3  -6   9       2     730    -120   -0.58    0.00  1.0000
  -3  -6  -9      36     440    -140   -2.41    0.00  1.0000
   3   6  -9     314     510     500   -2.37    0.00  1.0000
   3  -6   9     187     350     170   -0.58    0.00  1.0000
  -3   6   9     742     480     710   -0.59    0.00  1.0000
  -3   6  -9      16     590      10   -0.58    0.00  1.0000
   3  -6  -9    1485     540    1440   -0.59    0.00  1.0000
   3  -6  -9    1637     510    1590   -0.59    0.00  1.0000
   3   6   9     404     560     620   -2.41    0.00  1.0000
   3   7  -9   10112     850   10819    1.40    0.00  1.0000
  -3  -7  -9   11749    1020   12549    1.47    0.00  1.0000
   3   7  -9    9619    1090   10309    1.40    0.00  1.0000
   3  -7   9    6956    1160    7439   -1.15    0.00  1.0000
  -3   7   9    9536     900   10149   -1.25    0.00  1.0000
  -3   7  -9    9982     950   10559   -1.15    0.00  1.0000
   3  -7  -9   10088    1000   10719   -1.25    0.00  1.0000
   3   7   9   11372    1160   12159    1.47    0.00  1.0000
  -3   7  -9   11744    1100   12369   -1.15    0.00  1.0000
  -3  -7   9   10827    1390   11559    1.40    0.00  1.0000
  -3  -8  -9     822     540     820    0.01    0.00  1.0000
  -3   8   9       1     490     -30   -0.38    0.00  1.0000
   3   8  -9       0     560    -270    0.02    0.00  1.0000
   3  -8   9       1     770    -710   -0.42    0.00  1.0000
  -3  -8   9     242     830     240    0.02    0.00  1.0000
   3  -8  -9       1     590    -110   -0.38    0.00  1.0000
  -3   8  -9       1     550    -380   -0.42    0.00  1.0000
   3   8   9       0     610    -660    0.01    0.00  1.0000
   3  -9   9    6130    1380    6649   -1.32    0.00  1.0000
  -3  -9  -9    5743     900    6229    1.28    0.00  1.0000
   3   9  -9    5210     900    5619    1.13    0.00  1.0000
   3   9   9    5781    1020    6269    1.28    0.00  1.0000
   3  -9  -9    4702     880    5199   -1.44    0.00  1.0000
  -3  -9   9    5701    1320    6129    1.13    0.00  1.0000
  -3   9  -9    5535     930    6029   -1.32    0.00  1.0000
  -3 -10  -9       5     660    -560    0.90    0.00  1.0000
   3 -10   9     537    1170     430    0.97    0.00  1.0000
   3  10   9     628     750     520    0.90    0.00  1.0000
  -3  10  -9       6     610    -600    0.97    0.00  1.0000
  -3 -10   9       5    1280    -340    0.91    0.00  1.0000
   3 -10  -9       6     770    -950    1.00    0.00  1.0000
  -3   1  10     888     440     880   -0.05    0.00  1.0000
   3  -1  10     163     280     160   -0.05    0.00  1.0000
   3  -1  10      52     420      50   -0.05    0.00  1.0000
  -3  -1 -10       0     320    -150   -0.20    0.00  1.0000
   3   1 -10     713     400     690   -0.17    0.00  1.0000
  -3   1  10    1400     390    1390   -0.05    0.00  1.0000
  -3  -1  10     387     520     370   -0.17    0.00  1.0000
   3   1  10     451     450     430   -0.20    0.00  1.0000
  -3   1 -10     174     420     170   -0.05    0.00  1.0000
  -3  -1  10     560     410     540   -0.17    0.00  1.0000
   3  -1 -10    1068     410    1060   -0.05    0.00  1.0000
  -3   2  10    6871     740    7809   -2.19    0.00  1.0000
   3  -2  10    5994     680    6849   -2.14    0.00  1.0000
   3   2 -10    7015     760    7999    2.27    0.00  1.0000
  -3  -2 -10    4731     710    5589    2.39    0.00  1.0000
   3  -2  10    5108     710    5899   -2.14    0.00  1.0000
   3  -2 -10    6749     710    7679   -2.19    0.00  1.0000
   3   2  10    5914     790    6869    2.39    0.00  1.0000
  -3  -2  10    7297     740    8299    2.27    0.00  1.0000
   3  -2 -10    6215     700    7109   -2.19    0.00  1.0000
  -3   2 -10    5966     760    6819   -2.14    0.00  1.0000
  -3  -2  10    8029     950    9079    2.27    0.00  1.0000
   3  -3  10     137     390     140    0.05    0.00  1.0000
  -3  -3 -10     629     460     650    0.17    0.00  1.0000
   3  -3  10     414     440     420    0.05    0.00  1.0000
   3   3 -10    1047     470    1070    0.14    0.00  1.0000
  -3   3  10     758     450     770    0.09    0.00  1.0000
   3  -3 -10     589     490     600    0.09    0.00  1.0000
  -3   3 -10     275     470     280    0.05    0.00  1.0000
   3  -3 -10     897     350     910    0.09    0.00  1.0000
   3   3  10     678     500     700    0.17    0.00  1.0000
  -3  -3  10    1483     620    1510    0.14    0.00  1.0000
  -3  -3  10     849     440     870    0.14    0.00  1.0000
   3   4 -10    8121     770    7509   -1.39    0.00  1.0000
   3  -4  10    6580     680    6099    1.21    0.00  1.0000
  -3   4  10    7882     750    7349    1.23    0.00  1.0000
  -3  -4 -10    7891     760    7319   -1.32    0.00  1.0000
   3  -4  10    4423     750    4030    1.21    0.00  1.0000
  -3   4 -10    7907     810    7379    1.21    0.00  1.0000
   3  -4 -10    9495     790    8909    1.23    0.00  1.0000
   3   4  10    7860     830    7289   -1.32    0.00  1.0000
   3  -4 -10    8720     760    8159    1.23    0.00  1.0000
  -3  -4  10    7319     700    6739   -1.39    0.00  1.0000
   3  -5  10       0     610    -130    0.04    0.00  1.0000
  -3   5  10    1209     530    1220    0.06    0.00  1.0000
   3   5 -10     664     580     640   -0.33    0.00  1.0000
   3   5 -10     786     460     760   -0.33    0.00  1.0000
  -3  -5 -10       1     460    -420   -0.28    0.00  1.0000
   3  -5  10      48     420      50    0.04    0.00  1.0000
  -3   5 -10      48     530      50    0.04    0.00  1.0000
   3  -5 -10     811     500     820    0.06    0.00  1.0000
  -3  -5  10     398     620     380   -0.33    0.00  1.0000
   3   5  10     585     550     560   -0.28    0.00  1.0000
   3   6 -10    6578     890    8309    4.03    0.00  1.0000
  -3  -6 -10    4109     770    5469    3.95    0.00  1.0000
  -3   6  10    7435     820    9289   -4.07    0.00  1.0000
   3  -6  10    2774     860    3990   -4.21    0.00  1.0000
   3  -6  10    4665     680    6209   -4.21    0.00  1.0000
   3   6 -10    5754     730    7379    4.03    0.00  1.0000
   3   6  10    5069     890    6569    3.95    0.00  1.0000
  -3  -6  10    8604    1230   10569    4.03    0.00  1.0000
  -3   6 -10    4587     860    6119   -4.21    0.00  1.0000
   3  -6 -10    7069     880    8879   -4.07    0.00  1.0000
  -3  -7 -10       0     570    -750    0.06    0.00  1.0000
   3   7 -10     676     460     680    0.03    0.00  1.0000
   3  -7  10       0     760    -100    0.27    0.00  1.0000
  -3   7  10       0     450    -240    0.25    0.00  1.0000
   3   7 -10       0     650    -180    0.03    0.00  1.0000
  -3   7 -10     499     690     530    0.27    0.00  1.0000
   3  -7 -10       0     560     -70    0.25    0.00  1.0000
  -3  -7  10       0     820    -370    0.03    0.00  1.0000
   3   7  10    1180     670    1190    0.06    0.00  1.0000
   3   8 -10     226     710     170   -0.94    0.00  1.0000
   3  -8  10       5     930    -380    0.93    0.00  1.0000
  -3  -8 -10      87     630      50   -1.07    0.00  1.0000
  -3   8  10    2017     610    1830    1.06    0.00  1.0000
   3  -8 -10     851     720     730    1.06    0.00  1.0000
  -3   8 -10     248     630     190    0.93    0.00  1.0000
  -3  -8  10    1328     960    1190   -0.94    0.00  1.0000
   3   8  10    1131     780     990   -1.07    0.00  1.0000
   3   9 -10     714     700     740    0.19    0.00  1.0000
  -3  -9 -10       0     680    -490    0.20    0.00  1.0000
   3  -9  10       0     820    -290    0.17    0.00  1.0000
   3   9  10       0     810     -90    0.20    0.00  1.0000
  -3  -9  10       0     970       0    0.19    0.00  1.0000
  -3   9 -10     501     770     520    0.17    0.00  1.0000
   3  -9 -10     712     660     730    0.13    0.00  1.0000
  -3   0 -11     355     470     690    2.97    0.00  1.0000
   3   0 -11     621     440    1040    2.93    0.00  1.0000
   3   0  11      16     470     130    2.97    0.00  1.0000
  -3   1  11    1623     540    2220    2.74    0.00  1.0000
  -3  -1 -11    1545     550    2160   -2.87    0.00  1.0000
   3  -1  11    1418     550    1960    2.65    0.00  1.0000
   3   1 -11     629     540    1020   -2.75    0.00  1.0000
   3   1  11    1486     550    2090   -2.87    0.00  1.0000
  -3  -1  11     444     650     780   -2.75    0.00  1.0000
   3  -1 -11     985     470    1460    2.74    0.00  1.0000
  -3  -1  11    1484     520    2060   -2.75    0.00  1.0000
  -3   1 -11    1190     530    1690    2.65    0.00  1.0000
   3   2 -11    1608     520    1840   -1.12    0.00  1.0000
   3  -2  11     831     490    1000   -1.12    0.00  1.0000
  -3   2  11    1369     500    1590   -1.15    0.00  1.0000
  -3  -2 -11    1024     540    1210   -1.11    0.00  1.0000
  -3   2 -11     686     510     840   -1.12    0.00  1.0000
   3  -2 -11    1443     530    1670   -1.15    0.00  1.0000
  -3  -2  11    2049     520    2310   -1.12    0.00  1.0000
   3   2  11     561     540     700   -1.11    0.00  1.0000
  -3  -2  11     169     550     250   -1.12    0.00  1.0000
  -3   3  11     375     460     380   -0.24    0.00  1.0000
  -3  -3 -11     175     490     180    0.36    0.00  1.0000
   3  -3  11     107     430     110   -0.28    0.00  1.0000
   3  -3  11      87     450      90   -0.28    0.00  1.0000
   3   3 -11     862     540     880    0.48    0.00  1.0000
  -3   3 -11     305     510     310   -0.28    0.00  1.0000
  -3  -3  11     260     460     270    0.48    0.00  1.0000
  -3  -3  11      47     550      50    0.48    0.00  1.0000
   3  -3 -11     395     470     400   -0.24    0.00  1.0000
   3   3  11       1     500    -600    0.36    0.00  1.0000
  -3   4  11    1722     580    1840    0.56    0.00  1.0000
   3  -4  11     278     510     330    0.60    0.00  1.0000
   3   4 -11     559     520     690    1.05    0.00  1.0000
   3  -4  11     250     560     300    0.60    0.00  1.0000
  -3  -4 -11      70     500     120    1.02    0.00  1.0000
  -3  -4  11     632     470     770    1.05    0.00  1.0000
   3   4  11     734     590     880    1.02    0.00  1.0000
  -3  -4  11     250     620     340    1.05    0.00  1.0000
   3  -4 -11     647     490     720    0.56    0.00  1.0000
  -3   4 -11      55     540      80    0.60    0.00  1.0000
  -3   5  11    2625     600    2840    0.84    0.00  1.0000
  -3  -5 -11    2433     640    2670   -0.96    0.00  1.0000
   3  -5  11    3061     600    3330    0.97    0.00  1.0000
   3   5 -11    2184     650    2420   -1.01    0.00  1.0000
   3  -5  11    1604     670    1800    0.97    0.00  1.0000
   3   5 -11    2460     600    2710   -1.01    0.00  1.0000
   3  -5 -11    3531     660    3780    0.84    0.00  1.0000
  -3  -5  11    3195     960    3480   -1.01    0.00  1.0000
  -3   5 -11    3406     720    3690    0.97    0.00  1.0000
   3   5  11    1616     680    1810   -0.96    0.00  1.0000
   3   6 -11      76     520     170   -1.74    0.00  1.0000
   3   6 -11     324     700     500   -1.74    0.00  1.0000
  -3  -6 -11      20     610     -60   -1.79    0.00  1.0000
   3  -6  11       1     470    -270   -0.39    0.00  1.0000
  -3   6  11     542     530     590   -0.40    0.00  1.0000
   3  -6  11     324     720     360   -0.39    0.00  1.0000
   3  -6 -11       1     560     -10   -0.40    0.00  1.0000
  -3   6 -11      46     610      60   -0.39    0.00  1.0000
   3   6  11     203     640     350   -1.79    0.00  1.0000
  -3  -6  11      56     840     140   -1.74    0.00  1.0000
  -3  -7 -11    4327     770    4070    0.80    0.00  1.0000
   3   7 -11    4753     860    4510    0.72    0.00  1.0000
   3  -7  11    6008    1130    5799   -0.55    0.00  1.0000
  -3   7  11    5736     750    5489   -0.67    0.00  1.0000
   3  -7 -11    5542     840    5299   -0.67    0.00  1.0000
   3   7  11    5705     880    5409    0.80    0.00  1.0000
  -3   7 -11    4542     910    4360   -0.55    0.00  1.0000
  -3  -7  11    3910    1090    3690    0.72    0.00  1.0000
   3   8 -11    1513     740    1480   -0.17    0.00  1.0000
  -3   8  11    1604     660    1520   -0.43    0.00  1.0000
  -3  -8 -11    1080     650    1050   -0.18    0.00  1.0000
   3  -8  11     310     860     270   -0.47    0.00  1.0000
   3   8  11     907     720     880   -0.18    0.00  1.0000
  -3   8 -11     669     680     610   -0.47    0.00  1.0000
   3  -8 -11     944     700     880   -0.43    0.00  1.0000
  -3  -8  11     601    1100     580   -0.17    0.00  1.0000
  -3  -1 -12       2     490       0    0.58    0.00  1.0000
   3  -1  12       2     490    -260    0.59    0.00  1.0000
  -3   1  12       2     490     -70    0.62    0.00  1.0000
   3   1 -12     767     570     690    0.58    0.00  1.0000
   3  -1 -12    1297     500    1190    0.62    0.00  1.0000
  -3   1 -12    1135     550    1040    0.59    0.00  1.0000
   3   1  12     164     510     130    0.58    0.00  1.0000
  -3  -1  12     872     510     790    0.58    0.00  1.0000
   3  -2  12     528     590     400   -1.26    0.00  1.0000
   3   2 -12     424     590     310    1.26    0.00  1.0000
  -3   2  12      75     500      30   -1.33    0.00  1.0000
  -3  -2 -12     108     520      50    1.40    0.00  1.0000
  -3  -2  12      10     620    -280    1.26    0.00  1.0000
   3   2  12     817     560     640    1.40    0.00  1.0000
  -3   2 -12      10     490   -1020   -1.26    0.00  1.0000
   3  -2 -12    1120     510     920   -1.33    0.00  1.0000
  -3  -2  12     424     500     310    1.26    0.00  1.0000
  -3  -3 -12    1032     570    1010   -0.14    0.00  1.0000
   3  -3  12    1160     530    1130   -0.18    0.00  1.0000
   3   3 -12     599     600     580   -0.16    0.00  1.0000
  -3   3  12     790     540     770   -0.15    0.00  1.0000
  -3   3 -12    1342     610    1310   -0.18    0.00  1.0000
  -3  -3  12     232     630     220   -0.16    0.00  1.0000
   3   3  12     200     580     190   -0.14    0.00  1.0000
  -3  -3  12    1379     550    1350   -0.16    0.00  1.0000
   3  -3 -12     149     510     140   -0.15    0.00  1.0000
   3  -4  12    2197     600    2410    0.90    0.00  1.0000
  -3  -4 -12    2286     660    2510   -0.92    0.00  1.0000
   3   4 -12    2952     690    3220   -0.97    0.00  1.0000
  -3   4  12     932     580    1080    0.94    0.00  1.0000
   3   4  12    2124     690    2340   -0.92    0.00  1.0000
  -3   4 -12    2254     730    2470    0.90    0.00  1.0000
   3  -4 -12    1759     610    1960    0.94    0.00  1.0000
  -3  -4  12    2665     890    2920   -0.97    0.00  1.0000
  -3  -4  12    1809     590    2020   -0.97    0.00  1.0000
  -3   5  12     576     560     590    0.11    0.00  1.0000
   3   5 -12       0     600     -50   -0.08    0.00  1.0000
   3   5 -12     539     580     530   -0.08    0.00  1.0000
   3  -5  12       0     610     -50    0.10    0.00  1.0000
  -3  -5 -12       0     580    -420   -0.04    0.00  1.0000
   3  -5  12       0     530    -360    0.10    0.00  1.0000
   3   5  12       0     610    -380   -0.04    0.00  1.0000
  -3  -5  12     559     840     550   -0.08    0.00  1.0000
   3  -5 -12    1071     620    1090    0.11    0.00  1.0000
  -3   5 -12       0     610    -120    0.10    0.00  1.0000
  -3   6  12      99     550     -50   -3.97    0.00  1.0000
   3  -6  12     105     630    -130   -4.10    0.00  1.0000
   3  -6  12     412     560     180   -4.10    0.00  1.0000
   3   6 -12    1223     570     840    4.02    0.00  1.0000
   3   6 -12     298     730     100    4.02    0.00  1.0000
  -3  -6 -12      98     570    -940    3.95    0.00  1.0000
   3   6  12      98     640    -720    3.95    0.00  1.0000
  -3  -6  12     658     870     370    4.02    0.00  1.0000
   3  -6 -12      99     590     -90   -3.97    0.00  1.0000
  -3   6 -12     105     630   -1180   -4.10    0.00  1.0000
  -3   7  12     713     670     720   -0.05    0.00  1.0000
   3   7 -12     630     790     660   -0.24    0.00  1.0000
  -3  -7 -12     949     660     980   -0.20    0.00  1.0000
   3  -7  12     217     770     220   -0.04    0.00  1.0000
  -3   7 -12       0     690    -320   -0.04    0.00  1.0000
   3   7  12     792     770     820   -0.20    0.00  1.0000
  -3  -7  12     367    1030     390   -0.24    0.00  1.0000
   3  -7 -12       0     620    -390   -0.05    0.00  1.0000
  -3   8  12     403     700     510    1.01    0.00  1.0000
   3   8 -12       6     710    -370   -0.94    0.00  1.0000
   3  -8  12     127     900     180    0.87    0.00  1.0000
  -3  -8 -12     197     680     280   -1.08    0.00  1.0000
  -3   8 -12     692     760     810    0.87    0.00  1.0000
   3   8  12    1411     840    1620   -1.08    0.00  1.0000
   3  -8 -12     245     710     330    1.01    0.00  1.0000
  -3  -8  12     455    1010     560   -0.94    0.00  1.0000
  -3   0 -13    1837     590    1290    2.79    0.00  1.0000
   3   0 -13    1699     550    1180    2.76    0.00  1.0000
  -3   0  13    2372     590    1750    2.76    0.00  1.0000
   3   0  13     937     600     560    2.79    0.00  1.0000
  -3   1  13     738     580     510    1.84    0.00  1.0000
   3   1 -13    1031     640     770   -1.75    0.00  1.0000
  -3  -1 -13    1869     620    1480   -1.91    0.00  1.0000
   3  -1  13    1604     620    1280    1.71    0.00  1.0000
   3  -1 -13    1448     570    1120    1.84    0.00  1.0000
   3   1  13     998     630     720   -1.91    0.00  1.0000
  -3   1 -13     673     570     470    1.71    0.00  1.0000
  -3  -1  13     316     550     180   -1.75    0.00  1.0000
   3   2 -13     872     570    1010   -0.91    0.00  1.0000
  -3  -2 -13    1604     660    1790   -0.91    0.00  1.0000
   3  -2  13     525     580     640   -0.96    0.00  1.0000
  -3   2  13     420     570     530   -1.02    0.00  1.0000
  -3  -2  13    1974     620    2180   -0.91    0.00  1.0000
   3  -2 -13     700     630     840   -1.02    0.00  1.0000
  -3   2 -13     956     620    1110   -0.96    0.00  1.0000
   3   2  13     622     640     740   -0.91    0.00  1.0000
   3   3 -13    1572     640    1590    0.09    0.00  1.0000
   3  -3  13    2698     680    2690    0.03    0.00  1.0000
  -3  -3 -13    2074     700    2080    0.03    0.00  1.0000
  -3   3  13    1321     640    1320    0.00    0.00  1.0000
   3   3  13    1235     750    1240    0.03    0.00  1.0000
  -3   3 -13    1296     660    1290    0.03    0.00  1.0000
   3  -3 -13    2051     640    2050    0.00    0.00  1.0000
  -3  -3  13    1562     630    1580    0.09    0.00  1.0000
  -3   4  13       5     530    -970    0.88    0.00  1.0000
   3   4 -13     576     650     470    0.96    0.00  1.0000
  -3  -4 -13      87     590      50    0.93    0.00  1.0000
   3  -4  13      86     640      50    0.91    0.00  1.0000
   3   4  13       5     640    -270    0.93    0.00  1.0000
  -3   4 -13     370     640     290    0.91    0.00  1.0000
  -3  -4  13     200     570     140    0.96    0.00  1.0000
   3  -4 -13     219     590     160    0.88    0.00  1.0000
  -3  -5 -13    1618     700    1620    0.01    0.00  1.0000
   3   5 -13    1894     750    1900    0.03    0.00  1.0000
   3   5 -13    2273     720    2280    0.03    0.00  1.0000
  -3   5  13    3082     780    3110   -0.10    0.00  1.0000
   3  -5  13    2142     650    2150   -0.03    0.00  1.0000
   3  -5 -13    3331     750    3360   -0.10    0.00  1.0000
  -3   5 -13    2392     770    2400   -0.03    0.00  1.0000
  -3  -5  13    1854    1130    1860    0.03    0.00  1.0000
   3   5  13    1998     760    2000    0.01    0.00  1.0000
   3   6 -13       6     680     -50   -0.98    0.00  1.0000
  -3   6  13     908     730     980   -0.50    0.00  1.0000
  -3  -6 -13       6     620    -710   -1.01    0.00  1.0000
   3  -6  13       2     620    -310   -0.51    0.00  1.0000
  -3   6 -13     505     730     560   -0.51    0.00  1.0000
  -3  -6  13     329     950     420   -0.98    0.00  1.0000
   3  -6 -13     335     680     380   -0.50    0.00  1.0000
   3   6  13       6     690    -600   -1.01    0.00  1.0000
  -3   7  13    2176     790    2100    0.34    0.00  1.0000
  -3  -7 -13    1914     870    1850   -0.30    0.00  1.0000
   3   7 -13    3181     880    3060   -0.44    0.00  1.0000
  -3  -7  13     769    1040     710   -0.44    0.00  1.0000
  -3   7 -13    2996     960    2860    0.52    0.00  1.0000
   3  -7 -13    3182     830    3090    0.34    0.00  1.0000
   3   7  13    2026     820    1960   -0.30    0.00  1.0000
   3   1 -14    3646     750    3940    0.96    0.00  1.0000
   3  -1  14    2557     740    2770    0.82    0.00  1.0000
  -3  -1 -14    1960     720    2180    0.97    0.00  1.0000
  -3   1  14    2256     720    2470    0.88    0.00  1.0000
  -3  -1  14    2648     730    2900    0.96    0.00  1.0000
   3   1  14    2664     860    2920    0.97    0.00  1.0000
   3  -1 -14    4238     770    4530    0.88    0.00  1.0000
  -3   1 -14    3511     760    3760    0.82    0.00  1.0000
  -3   2  14    1456     660    1570   -0.58    0.00  1.0000
  -3  -2 -14     698     650     770    0.53    0.00  1.0000
   3  -2  14    1375     680    1470   -0.50    0.00  1.0000
   3   2 -14     844     620     900    0.38    0.00  1.0000
   3   2  14     228     680     270    0.53    0.00  1.0000
   3  -2 -14    1034     700    1130   -0.58    0.00  1.0000
  -3  -2  14    1652     690    1730    0.38    0.00  1.0000
  -3   2 -14       2     630    -360   -0.50    0.00  1.0000
   3   3 -14     660     650     720   -0.46    0.00  1.0000
   3  -3  14    1317     710    1400   -0.45    0.00  1.0000
  -3  -3 -14    1066     700    1140   -0.45    0.00  1.0000
  -3   3  14    1099     660    1170   -0.42    0.00  1.0000
  -3  -3  14     977     650    1050   -0.46    0.00  1.0000
   3   3  14     623     710     680   -0.45    0.00  1.0000
   3  -3 -14    1041     740    1110   -0.42    0.00  1.0000
  -3   3 -14    1706     700    1800   -0.45    0.00  1.0000
  -3   4  14     686     650     640    0.36    0.00  1.0000
   3   4 -14    1093     720    1050   -0.27    0.00  1.0000
   3  -4  14     491     710     460    0.29    0.00  1.0000
  -3  -4 -14     895     700     860   -0.24    0.00  1.0000
  -3  -4  14     807     650     770   -0.27    0.00  1.0000
   3  -4 -14     395     650     360    0.36    0.00  1.0000
   3   4  14     445     720     420   -0.24    0.00  1.0000
  -3   4 -14    1250     710    1200    0.29    0.00  1.0000
  -3  -5 -14    1470     740    1520    0.26    0.00  1.0000
   3  -5  14    1601     780    1640    0.20    0.00  1.0000
  -3   5  14    1570     710    1610    0.20    0.00  1.0000
   3   5 -14    2058     820    2110    0.23    0.00  1.0000
   3   5 -14    1397     750    1440    0.23    0.00  1.0000
  -3   5 -14     910     740     940    0.20    0.00  1.0000
   3  -5 -14     370     720     390    0.20    0.00  1.0000
   3   5  14       0     720    -180    0.26    0.00  1.0000
   3   6 -14    4819    1020    3960    2.59    0.00  1.0000
   3  -6  14    4104     880    3300   -2.64    0.00  1.0000
  -3   6  14    4509     910    3700   -2.52    0.00  1.0000
  -3   6 -14    5167     950    4260   -2.64    0.00  1.0000
   3   6  14    3189     980    2510    2.55    0.00  1.0000
  -3   0 -15    6607     950    7499    2.12    0.00  1.0000
   3   0 -15    2444     770    2990    2.10    0.00  1.0000
  -3   0  15     907     740    1250    2.10    0.00  1.0000
   3   0  15    4683     900    5439    2.12    0.00  1.0000
   3  -1  15       3     670    -610    0.71    0.00  1.0000
  -3   1  15     358     680     440    0.84    0.00  1.0000
   3   1 -15     238     650     290   -0.66    0.00  1.0000
  -3  -1 -15     820     700     940   -0.83    0.00  1.0000
  -3   1 -15      36     640      60    0.71    0.00  1.0000
  -3  -1  15      15     650      30   -0.66    0.00  1.0000
   3  -1 -15     163     640     220    0.84    0.00  1.0000
   3   1  15       4     680    -320   -0.83    0.00  1.0000
   3   2 -15    1589     780    1720   -0.64    0.00  1.0000
   3  -2  15    2352     790    2530   -0.72    0.00  1.0000
  -3   2  15    2175     750    2360   -0.78    0.00  1.0000
  -3  -2 -15    2167     760    2320   -0.65    0.00  1.0000
   3  -2 -15     741     690     850   -0.78    0.00  1.0000
  -3   2 -15    3106     820    3310   -0.72    0.00  1.0000
   3   2  15    1608     790    1740   -0.65    0.00  1.0000
  -3  -2  15    2457     780    2620   -0.64    0.00  1.0000
  -3  -3 -15       2     660    -560   -0.60    0.00  1.0000
   3   3 -15     495     750     540   -0.53    0.00  1.0000
   3  -3  15       2     670    -810    0.51    0.00  1.0000
  -3   3  15       1     630    -770    0.48    0.00  1.0000
   3  -3 -15       1     650     -90    0.48    0.00  1.0000
  -3  -3  15       2     670     -50   -0.53    0.00  1.0000
   3   3  15     823     770     890   -0.60    0.00  1.0000
  -3   3 -15     109     780     130    0.51    0.00  1.0000
  -3   4  15     144     680     200    0.86    0.00  1.0000
  -3  -4 -15    3799     950    4020    0.71    0.00  1.0000
   3  -4  15    2149     880    2360    0.89    0.00  1.0000
   3   4 -15       3     660    -300    0.74    0.00  1.0000
  -3  -4  15       3     690    -240    0.74    0.00  1.0000
   3   4  15     694     770     790    0.71    0.00  1.0000
   3  -4 -15     999     740    1140    0.86    0.00  1.0000
  -3   4 -15      24     720      50    0.89    0.00  1.0000
   3  -1  16     633     760     700    0.56    0.00  1.0000
  -3   1  16       2     690    -890    0.60    0.00  1.0000
  -3  -1 -16     556     770     640    0.74    0.00  1.0000
   3   1 -16       4     660    -290    0.75    0.00  1.0000
   3  -1 -16     100     790     130    0.60    0.00  1.0000
  -3  -1  16     225     840     280    0.75    0.00  1.0000
   3   1  16     500     780     580    0.74    0.00  1.0000
  -3   1 -16       2     720    -160    0.56    0.00  1.0000
   4   0   0  886850   47515  995660   22.47    0.00  1.0000
  -4   0   0  890852   47475  999900   22.47    0.00  1.0000
   4   0   0  867935   47355  975612   22.47    0.00  1.0000
   4   0   0  877283   47405  985521   22.47    0.00  1.0000
  -4   0   0  841399   47325  947465   22.47    0.00  1.0000
  -4   0   0  769945   47735  871543   22.47    0.00  1.0000
  -4   1   0     311     120    -210   -7.04    0.00  1.0000
  -4  -1   0       2     150     280    7.14    0.00  1.0000
  -4   1   0     311     110       0   -7.04    0.00  1.0000
   4   1   0     320     250     -30    7.14    0.00  1.0000
  -4   1   0       5     280     240   -7.04    0.00  1.0000
   4  -1   0     311     110     -50   -7.04    0.00  1.0000
   4   1   0     320     160     -20    7.14    0.00  1.0000
  -4  -1   0     320      70    -100    7.14    0.00  1.0000
   4   1   0     217     100      10    7.14    0.00  1.0000
  -4  -1   0      24     290     170    7.14    0.00  1.0000
   4  -1   0     311     100    -220   -7.04    0.00  1.0000
   4  -1   0     311      50    -240   -7.04    0.00  1.0000
  -4   2   0  413707   18538  379152  -11.04    0.00  1.0000
  -4  -2   0  425171   18528  389801  -11.14    0.00  1.0000
   4   2   0  431623   18688  395980  -11.14    0.00  1.0000
   4  -2   0  409413   18758  375042  -11.04    0.00  1.0000
   4  -2   0  421434   18508  386551  -11.04    0.00  1.0000
  -4  -2   0  390426   18538  356564  -11.14    0.00  1.0000
   4  -2   0  429410   18538  394191  -11.04    0.00  1.0000
  -4  -2   0  414955   18658  380022  -11.14    0.00  1.0000
   4  -2   0  369240   18498  336636  -11.04    0.00  1.0000
   4   2   0  412479   18588  377652  -11.14    0.00  1.0000
   4   3   0   42675    2480   50885    7.59    0.00  1.0000
  -4  -3   0   40224    2350   48205    7.59    0.00  1.0000
  -4  -3   0   38217    2360   46005    7.59    0.00  1.0000
   4  -3   0   39812    2650   47905   -7.72    0.00  1.0000
  -4   3   0   36964    2410   44776   -7.72    0.00  1.0000
  -4  -4   0  188223    9489  189601    0.64    0.00  1.0000
  -4  -4   0  196233    9709  197640    0.64    0.00  1.0000
   4   4   0  191919    9609  193311    0.64    0.00  1.0000
   4   4   0  193722    9499  195120    0.64    0.00  1.0000
   4  -4   0  187455    9789  188881    0.66    0.00  1.0000
  -4   4   0  191540    9549  192981    0.66    0.00  1.0000
  -4  -5   0   14013     990   19098   -7.91    0.00  1.0000
  -4   5   0   13216    1070   18088    7.80    0.00  1.0000
   4   5   0   13671    1140   18698   -7.91    0.00  1.0000
   4  -5   0   12926    1360   17748    7.80    0.00  1.0000
   4   5   0   14082     990   19178   -7.91    0.00  1.0000
  -4  -5   0   13517    1300   18518   -7.91    0.00  1.0000
   4   6   0   58943    2990   55144   -3.20    0.00  1.0000
  -4   6   0   60356    2910   56494   -3.22    0.00  1.0000
  -4  -6   0   60256    3170   56414   -3.20    0.00  1.0000
   4  -6   0   56841    3210   53095   -3.22    0.00  1.0000
   4   6   0   62549    2840   58634   -3.20    0.00  1.0000
   4   7   0    8405     600    8939   -1.15    0.00  1.0000
  -4  -7   0    8725    1040    9269   -1.15    0.00  1.0000
   4  -7   0    9305    1170    9929    1.27    0.00  1.0000
  -4   7   0    7768     710    8339    1.27    0.00  1.0000
   4   7   0    8066     800    8589   -1.15    0.00  1.0000
   4  -8   0   28712    2070   27297   -1.69    0.00  1.0000
  -4   8   0   29369    1640   27937   -1.69    0.00  1.0000
  -4  -8   0   29375    2060   28237   -1.34    0.00  1.0000
   4   8   0   29263    1540   28127   -1.34    0.00  1.0000
   4   8   0   31944    1780   30757   -1.34    0.00  1.0000
   4   9   0    3898     480    4130    0.73    0.00  1.0000
   4   9   0    3655     750    3880    0.73    0.00  1.0000
   4  -9   0    5747    1140    6099   -0.92    0.00  1.0000
  -4  -9   0    3694     960    3920    0.73    0.00  1.0000
  -4   9   0    4710     630    5029   -0.92    0.00  1.0000
   4  10   0     503     670     850    2.72    0.00  1.0000
  -4  10   0     750     520    1140    2.57    0.00  1.0000
   4 -10   0     473    1010     790    2.57    0.00  1.0000
  -4 -10   0    1032     950    1510    2.72    0.00  1.0000
   4  10   0     316     400     600    2.72    0.00  1.0000
  -4 -11   0       1    1080    -670    0.41    0.00  1.0000
   4  11   0     763     730     820    0.41    0.00  1.0000
  -4  11   0     926     600    1000   -0.49    0.00  1.0000
   4 -11   0      69    1090      90   -0.49    0.00  1.0000
   4   1  -1  145486    7999  163524   -9.20    0.00  1.0000
   4  -1   1  142697    7969  160414   -9.12    0.00  1.0000
   4   1  -1  138690    7919  156314   -9.20    0.00  1.0000
  -4  -1  -1  142615    7959  160474   -9.19    0.00  1.0000
   4  -1   1  141981    7969  159654   -9.12    0.00  1.0000
  -4  -1  -1  150709    8009  169053   -9.19    0.00  1.0000
   4  -1   1  144726    8129  162564   -9.12    0.00  1.0000
  -4   1   1  145229    7949  163064   -9.10    0.00  1.0000
  -4  -1  -1  161227    8119  180182   -9.19    0.00  1.0000
   4   1   1  143021    7969  160904   -9.19    0.00  1.0000
  -4   1  -1  143480    7969  161244   -9.12    0.00  1.0000
  -4   1  -1  135865    8099  153165   -9.12    0.00  1.0000
   4  -1  -1  133928    8119  151075   -9.10    0.00  1.0000
  -4  -1   1  149571    7999  167853   -9.20    0.00  1.0000
  -4   1  -1  143424    7969  161184   -9.12    0.00  1.0000
  -4  -1   1  126595    7919  143456   -9.20    0.00  1.0000
  -4  -1   1  138247    8119  155844   -9.20    0.00  1.0000
   4   1   1  146133    8009  164204   -9.19    0.00  1.0000
   4  -1  -1  151432    7959  169633   -9.10    0.00  1.0000
   4  -1  -1  146352    7969  164254   -9.10    0.00  1.0000
   4  -1  -1  145116    7949  162944   -9.10    0.00  1.0000
  -4  -2  -1    2135     210    2560    1.75    0.00  1.0000
  -4  -2  -1    1699     370    2080    1.75    0.00  1.0000
   4   2  -1    1976     270    2390    1.77    0.00  1.0000
   4  -2   1    2016     200    2480   -1.96    0.00  1.0000
  -4   2   1    2308     240    2800   -1.94    0.00  1.0000
   4  -2   1    1408     430    1800   -1.96    0.00  1.0000
   4   2   1    1537     370    1900    1.75    0.00  1.0000
   4   2   1    2227     210    2660    1.75    0.00  1.0000
  -4  -2   1    2497     410    2960    1.77    0.00  1.0000
  -4   2  -1    1702     240    2130   -1.96    0.00  1.0000
   4  -2  -1    2001     500    2460   -1.94    0.00  1.0000
   4  -2  -1    2454     240    2960   -1.94    0.00  1.0000
   4  -2  -1    2046     200    2510   -1.94    0.00  1.0000
   4   2   1    2126     300    2550    1.75    0.00  1.0000
   4  -2  -1    1947     200    2400   -1.94    0.00  1.0000
  -4   2  -1    2224     190    2710   -1.96    0.00  1.0000
  -4  -3  -1   93316    3870   78612   10.08    0.00  1.0000
  -4  -3  -1   85041    4030   71033   10.08    0.00  1.0000
   4   3  -1   96295    3970   81342   10.08    0.00  1.0000
  -4  -3  -1   91016    3880   76502   10.08    0.00  1.0000
   4  -3   1   86040    4130   73953    8.58    0.00  1.0000
  -4   3   1   92257    3910   79722    8.59    0.00  1.0000
  -4  -3   1   90750    3850   76252   10.08    0.00  1.0000
   4  -3  -1   92353    3860   79812    8.59    0.00  1.0000
   4  -3  -1   93096    4160   80502    8.59    0.00  1.0000
   4   3   1   91452    3970   76902   10.08    0.00  1.0000
  -4  -3   1   97502    4080   82452   10.08    0.00  1.0000
  -4   3  -1   90694    3920   78272    8.58    0.00  1.0000
   4  -3  -1   93106    3870   80512    8.59    0.00  1.0000
   4   4  -1    4108     360    6289   -6.07    0.00  1.0000
  -4   4   1    3873     340    6009    6.10    0.00  1.0000
   4  -4   1    3865     760    5999    6.10    0.00  1.0000
  -4  -4  -1    4666     670    6979   -6.08    0.00  1.0000
  -4   4   1    3793     470    5909    6.10    0.00  1.0000
  -4  -4  -1    3480     400    5509   -6.08    0.00  1.0000
  -4  -4  -1    3880     380    6009   -6.08    0.00  1.0000
   4   4  -1    3722     530    5809   -6.07    0.00  1.0000
   4   4   1    4283     560    6509   -6.08    0.00  1.0000
  -4  -4   1    4197     360    6399   -6.07    0.00  1.0000
  -4   4  -1    3913     470    6059    6.10    0.00  1.0000
  -4  -4   1    5105     730    7509   -6.07    0.00  1.0000
   4  -4  -1    3386     710    5399    6.10    0.00  1.0000
   4  -4  -1    3953     360    6109    6.10    0.00  1.0000
  -4  -5  -1   31006    1950   33107   -2.37    0.00  1.0000
   4   5  -1   30642    1810   32757   -2.40    0.00  1.0000
   4   5  -1   31086    1650   33217   -2.40    0.00  1.0000
  -4   5   1   30910    1610   32807   -2.14    0.00  1.0000
   4  -5   1   31312    2040   33247   -2.17    0.00  1.0000
  -4   5   1   31007    1730   32907   -2.14    0.00  1.0000
   4  -5  -1   27196    1980   28977   -2.14    0.00  1.0000
  -4  -5   1   29752    1650   31837   -2.40    0.00  1.0000
  -4   5  -1   31652    1740   33597   -2.17    0.00  1.0000
   4   5   1   27931    1790   29927   -2.37    0.00  1.0000
  -4  -5   1   32122    1980   34287   -2.40    0.00  1.0000
   4  -5  -1   29910    1620   31777   -2.14    0.00  1.0000
   4  -6   1    2423     660    2060   -1.53    0.00  1.0000
  -4   6   1    2415     360    2050   -1.55    0.00  1.0000
  -4  -6  -1    2410     650    2050    1.52    0.00  1.0000
  -4   6   1    2350     160    1990   -1.55    0.00  1.0000
   4   6  -1    2039     410    1710    1.52    0.00  1.0000
   4   6  -1    2344     240    1990    1.52    0.00  1.0000
   4   6   1    2519     280    2150    1.52    0.00  1.0000
   4  -6  -1    2600     660    2220   -1.55    0.00  1.0000
   4   6   1    2073     420    1740    1.52    0.00  1.0000
   4  -6  -1    2502     160    2130   -1.55    0.00  1.0000
  -4   6  -1    2488     360    2120   -1.53    0.00  1.0000
  -4  -6   1    2072     620    1740    1.52    0.00  1.0000
  -4   7   1   16950     990   14009    4.78    0.00  1.0000
  -4   7   1   18211     790   15158    4.78    0.00  1.0000
   4  -7   1   18524    1430   15438    4.79    0.00  1.0000
  -4  -7  -1   19102    1320   16198    4.42    0.00  1.0000
   4   7  -1   17404     890   14639    4.41    0.00  1.0000
   4   7  -1   18340    1070   15498    4.41    0.00  1.0000
   4   7   1   16784    1080   14069    4.42    0.00  1.0000
   4   7   1   17297     900   14539    4.42    0.00  1.0000
   4  -7  -1   19983    1430   16778    4.78    0.00  1.0000
  -4  -7   1   18307    1350   15468    4.41    0.00  1.0000
  -4   7  -1   19148    1010   16008    4.79    0.00  1.0000
   4  -7  -1   19218     790   16078    4.78    0.00  1.0000
   4   8  -1    2148     540    1420    3.46    0.00  1.0000
   4   8  -1    1800     310    1140    3.46    0.00  1.0000
  -4  -8  -1    3231     740    2320    3.46    0.00  1.0000
  -4   8   1    1344     390     790   -3.42    0.00  1.0000
   4  -8   1     757     760     360   -3.41    0.00  1.0000
   4   8   1    1444     480     860    3.46    0.00  1.0000
  -4   8  -1    1265     420     730   -3.41    0.00  1.0000
   4  -8  -1    2321     790    1570   -3.42    0.00  1.0000
   4   8   1    2001     320    1300    3.46    0.00  1.0000
  -4  -8   1    2283     850    1530    3.46    0.00  1.0000
   4  -9   1    4570    1190    5479   -2.60    0.00  1.0000
  -4   9   1    7358     750    8509   -2.62    0.00  1.0000
  -4  -9  -1    7775    1210    9049   -2.82    0.00  1.0000
   4   9  -1    5458     840    6529   -2.81    0.00  1.0000
   4   9  -1    5970     600    7089   -2.81    0.00  1.0000
   4   9   1    6068     850    7199   -2.82    0.00  1.0000
  -4   9  -1    5487     730    6479   -2.60    0.00  1.0000
   4  -9  -1    5415    1150    6409   -2.62    0.00  1.0000
  -4  -9   1    6402    1170    7559   -2.81    0.00  1.0000
   4   9   1    6114     620    7249   -2.82    0.00  1.0000
  -4 -10  -1     169     830     300   -1.76    0.00  1.0000
  -4  10   1      24     500     -50    1.97    0.00  1.0000
   4 -10   1      24     990     -60    1.96    0.00  1.0000
   4  10  -1      19     380    -240   -1.75    0.00  1.0000
   4  10  -1      19     600    -430   -1.75    0.00  1.0000
   4 -10  -1      24     940    -600    1.97    0.00  1.0000
   4  10   1     111     650     220   -1.76    0.00  1.0000
   4  10   1      19     390    -400   -1.76    0.00  1.0000
  -4  10  -1     107     500     230    1.96    0.00  1.0000
  -4 -10   1     358     940     540   -1.75    0.00  1.0000
   4 -11   1    1781    1250    1990   -0.97    0.00  1.0000
  -4 -11  -1    3453    1130    3740   -0.97    0.00  1.0000
  -4  11   1    3500     780    3790   -0.97    0.00  1.0000
   4  11  -1    5012    1480    5359   -0.97    0.00  1.0000
   4  11   1    4465     890    4790   -0.97    0.00  1.0000
  -4 -11   1    3316    1200    3600   -0.97    0.00  1.0000
   4 -11  -1    4135    1300    4450   -0.97    0.00  1.0000
  -4  11  -1    4560     730    4890   -0.97    0.00  1.0000
   4   0  -2  264019   10069  216158   19.56    0.00  1.0000
   4   0  -2  254539   10029  207589   19.56    0.00  1.0000
   4   0   2  260572   10229  213009   19.57    0.00  1.0000
  -4   0  -2  245342   10079  199260   19.57    0.00  1.0000
   4   0   2  239525   10079  194021   19.57    0.00  1.0000
  -4   0  -2  247948   10069  201610   19.57    0.00  1.0000
  -4   0   2  242511   10029  196740   19.56    0.00  1.0000
   4   0  -2  250331   10079  203790   19.56    0.00  1.0000
   4   0   2  248115   10079  201760   19.57    0.00  1.0000
   4   1  -2    3711     140    1990    6.51    0.00  1.0000
   4   1  -2    4701     410    2730    6.51    0.00  1.0000
   4  -1   2    3521     390    1860   -6.47    0.00  1.0000
  -4   1   2    3832     190    2090   -6.46    0.00  1.0000
  -4  -1  -2    4280     380    2410    6.52    0.00  1.0000
   4  -1   2    3794     240    2060   -6.47    0.00  1.0000
   4   1  -2    3561     260    1880    6.51    0.00  1.0000
  -4   1   2    3422     430    1790   -6.46    0.00  1.0000
  -4  -1  -2    4492     290    2570    6.52    0.00  1.0000
   4   1  -2    3670     150    1960    6.51    0.00  1.0000
   4  -1   2    3822     240    2080   -6.47    0.00  1.0000
   4  -1  -2    3213     210    1640   -6.46    0.00  1.0000
  -4  -1   2    3902     410    2130    6.51    0.00  1.0000
   4   1   2    2744     320    1300    6.52    0.00  1.0000
   4  -1  -2    3157     370    1600   -6.46    0.00  1.0000
  -4  -1   2    3983     250    2190    6.51    0.00  1.0000
   4   1   2    3355     270    1730    6.52    0.00  1.0000
   4   1   2    3782     250    2040    6.52    0.00  1.0000
  -4   1  -2    3645     240    1950   -6.47    0.00  1.0000
  -4   1  -2    3672     220    1970   -6.47    0.00  1.0000
   4  -1  -2    3380     180    1760   -6.46    0.00  1.0000
   4  -1  -2    4208     220    2370   -6.46    0.00  1.0000
   4   2  -2   22385    1620   29247   -8.60    0.00  1.0000
  -4  -2  -2   21994    1570   28787   -8.59    0.00  1.0000
  -4   2   2   24438    1570   31437   -8.43    0.00  1.0000
   4  -2   2   23500    1560   30377   -8.44    0.00  1.0000
  -4   2   2   23998    1550   30937   -8.43    0.00  1.0000
   4  -2   2   23932    1790   30867   -8.44    0.00  1.0000
   4   2   2   23009    1580   29947   -8.59    0.00  1.0000
   4  -2  -2   23021    1840   29827   -8.43    0.00  1.0000
  -4   2  -2   24566    1600   31587   -8.44    0.00  1.0000
  -4  -2   2   23867    1740   30937   -8.60    0.00  1.0000
   4  -2  -2   23672    1560   30567   -8.43    0.00  1.0000
   4   2   2   22318    1640   29157   -8.59    0.00  1.0000
  -4   2  -2   24487    1560   31497   -8.44    0.00  1.0000
  -4   3   2    1915     190     690   -6.99    0.00  1.0000
   4   3  -2    1164     230     280    6.94    0.00  1.0000
  -4  -3  -2    1874     140     670    6.95    0.00  1.0000
  -4  -3  -2    1082     150     240    6.95    0.00  1.0000
   4  -3   2    1622      90     520   -6.98    0.00  1.0000
  -4  -3  -2    1669     290     550    6.95    0.00  1.0000
   4   3  -2    1379      60     390    6.94    0.00  1.0000
   4  -3   2    1761     380     600   -6.98    0.00  1.0000
  -4   3   2    1330     120     360   -6.99    0.00  1.0000
   4  -3  -2    1498     140     450   -6.99    0.00  1.0000
  -4   3  -2    1586     100     500   -6.98    0.00  1.0000
  -4   3  -2    1586     210     500   -6.98    0.00  1.0000
  -4  -3   2    1102      80     250    6.94    0.00  1.0000
  -4  -3   2    1702     350     570    6.94    0.00  1.0000
   4  -3  -2    2095     390     800   -6.99    0.00  1.0000
   4   3   2    1165     250     280    6.95    0.00  1.0000
  -4   4   2     118     210     140   -0.43    0.00  1.0000
   4  -4   2       1     380    -380   -0.35    0.00  1.0000
  -4  -4  -2     128     160     150   -0.41    0.00  1.0000
  -4  -4  -2     128     170     150   -0.41    0.00  1.0000
   4   4  -2      14     240      20   -0.34    0.00  1.0000
   4   4  -2     274      90     300   -0.34    0.00  1.0000
  -4  -4  -2       1     320     -60   -0.41    0.00  1.0000
  -4   4   2     248     120     280   -0.43    0.00  1.0000
  -4   4  -2      39     220      50   -0.35    0.00  1.0000
  -4  -4   2     198     110     220   -0.34    0.00  1.0000
   4   4   2      38     280      50   -0.41    0.00  1.0000
   4  -4  -2      37     380      50   -0.43    0.00  1.0000
  -4  -4   2     640     410     680   -0.34    0.00  1.0000
   4  -4  -2       5     140      10   -0.43    0.00  1.0000
  -4  -5  -2    3320     460    1690   -6.60    0.00  1.0000
   4  -5   2    3613     580    1930    6.47    0.00  1.0000
  -4   5   2    2391     290    1070    6.47    0.00  1.0000
   4   5  -2    2955     170    1430   -6.61    0.00  1.0000
  -4   5   2    2613     170    1220    6.47    0.00  1.0000
  -4  -5  -2    2543     250    1150   -6.60    0.00  1.0000
   4   5  -2    2694     340    1250   -6.61    0.00  1.0000
   4  -5  -2    2613     520    1220    6.47    0.00  1.0000
  -4  -5   2    3506     200    1820   -6.61    0.00  1.0000
   4   5   2    3584     400    1880   -6.60    0.00  1.0000
  -4   5  -2    2656     300    1250    6.47    0.00  1.0000
   4  -5  -2    3311     220    1710    6.47    0.00  1.0000
  -4  -5   2    3254     550    1640   -6.61    0.00  1.0000
  -4   6   2    7054     400    6059   -2.46    0.00  1.0000
   4   6  -2    7033     430    6019   -2.52    0.00  1.0000
  -4   6   2    7108     550    6109   -2.46    0.00  1.0000
   4  -6   2    5874     870    4960   -2.49    0.00  1.0000
  -4  -6  -2    7452     810    6409   -2.51    0.00  1.0000
  -4  -6  -2    7441     510    6399   -2.51    0.00  1.0000
   4   6  -2    7605     660    6549   -2.52    0.00  1.0000
  -4  -6   2    8025     880    6939   -2.52    0.00  1.0000
   4   6   2    7010     660    5999   -2.51    0.00  1.0000
   4  -6  -2    6762     840    5789   -2.46    0.00  1.0000
  -4   6  -2    6968     570    5969   -2.49    0.00  1.0000
   4  -6  -2    8011     430    6949   -2.46    0.00  1.0000
  -4  -7  -2     280     630     170   -1.48    0.00  1.0000
   4   7  -2     462     380     320   -1.45    0.00  1.0000
  -4   7   2     479     160     320    1.61    0.00  1.0000
   4  -7   2      15     620    -370    1.57    0.00  1.0000
  -4   7   2     316     330     190    1.61    0.00  1.0000
   4   7  -2     327     210     210   -1.45    0.00  1.0000
  -4  -7   2      13     630     -20   -1.45    0.00  1.0000
  -4   7  -2     830     350     620    1.57    0.00  1.0000
   4   7   2      14     460     -40   -1.48    0.00  1.0000
   4  -7  -2     251     680     140    1.61    0.00  1.0000
   4  -8   2     548     790     390   -1.83    0.00  1.0000
   4   8  -2     466     420     350   -1.42    0.00  1.0000
   4   8  -2     500     260     380   -1.42    0.00  1.0000
  -4  -8  -2    1990     760    1740   -1.46    0.00  1.0000
  -4   8   2    1288     420    1040   -1.85    0.00  1.0000
   4  -8  -2     805     710     610   -1.85    0.00  1.0000
  -4  -8   2     847     760     690   -1.42    0.00  1.0000
  -4   8  -2     269     390     160   -1.83    0.00  1.0000
   4   8   2    1583     500    1360   -1.46    0.00  1.0000
  -4  -9  -2    3266     830    3050    0.77    0.00  1.0000
   4  -9   2    2854    1120    2620   -0.90    0.00  1.0000
   4   9  -2    2794     660    2600    0.75    0.00  1.0000
   4   9  -2    2877     390    2680    0.75    0.00  1.0000
  -4   9   2    2318     520    2100   -0.93    0.00  1.0000
  -4   9  -2    3250     550    3000   -0.90    0.00  1.0000
   4   9   2    1998     670    1830    0.77    0.00  1.0000
  -4  -9   2    3560    1070    3340    0.75    0.00  1.0000
   4  -9  -2    1843     880    1650   -0.93    0.00  1.0000
  -4 -10  -2   12121    1470   13569    2.59    0.00  1.0000
  -4  10   2   11873    1090   13209    2.42    0.00  1.0000
   4 -10   2   10002    1630   11199    2.35    0.00  1.0000
   4  10  -2   13294    1250   14779    2.54    0.00  1.0000
   4  10   2   12027    1210   13469    2.59    0.00  1.0000
  -4  10  -2   11015    1070   12269    2.35    0.00  1.0000
   4 -10  -2   11617    1640   12939    2.42    0.00  1.0000
  -4 -10   2   11987    1600   13399    2.54    0.00  1.0000
  -4  11   2       1     560     -20   -0.44    0.00  1.0000
   4 -11   2    1357    1160    1280   -0.45    0.00  1.0000
  -4 -11  -2       1     950    -220    0.36    0.00  1.0000
  -4 -11   2       1    1040    -510    0.38    0.00  1.0000
  -4  11  -2       1     550    -310   -0.45    0.00  1.0000
   4  11   2     973     740     920    0.36    0.00  1.0000
   4 -11  -2       1    1130    -990   -0.44    0.00  1.0000
   4   1  -3    5090     540    7949   -7.14    0.00  1.0000
   4   1  -3    5323     440    8239   -7.14    0.00  1.0000
   4  -1   3    6635     550    9789   -7.01    0.00  1.0000
  -4   1   3    4903     490    7639   -6.97    0.00  1.0000
  -4  -1  -3    7571     670   10989   -7.14    0.00  1.0000
  -4   1   3    4847     500    7569   -6.97    0.00  1.0000
   4  -1   3    5218     630    8049   -7.01    0.00  1.0000
  -4   1   3    4775     790    7479   -6.97    0.00  1.0000
   4   1  -3    4755     460    7529   -7.14    0.00  1.0000
   4   1   3    5210     580    8099   -7.14    0.00  1.0000
   4  -1  -3    3540     660    5909   -6.97    0.00  1.0000
   4  -1  -3    5064     510    7839   -6.97    0.00  1.0000
  -4   1  -3    6685     560    9849   -7.01    0.00  1.0000
   4  -1  -3    4775     480    7479   -6.97    0.00  1.0000
  -4   1  -3    7546     550   10889   -7.01    0.00  1.0000
  -4  -2  -3    4608     360    4110    1.51    0.00  1.0000
  -4   2   3    4444     300    3920   -1.62    0.00  1.0000
   4  -2   3    5097     330    4530   -1.63    0.00  1.0000
  -4   2   3    5113     330    4550   -1.62    0.00  1.0000
   4   2  -3    4620     270    4110    1.54    0.00  1.0000
  -4  -2  -3    4057     460    3590    1.51    0.00  1.0000
   4   2  -3    4683     410    4170    1.54    0.00  1.0000
   4  -2   3    4778     560    4230   -1.63    0.00  1.0000
  -4  -2   3    5307     550    4760    1.54    0.00  1.0000
   4   2   3    4810     440    4300    1.51    0.00  1.0000
  -4   2  -3    4778     330    4230   -1.63    0.00  1.0000
  -4  -2   3    4958     250    4430    1.54    0.00  1.0000
   4  -2  -3    4986     340    4430   -1.62    0.00  1.0000
  -4   2  -3    4969     390    4410   -1.63    0.00  1.0000
   4  -2  -3    4646     580    4110   -1.62    0.00  1.0000
   4   2   3    5222     360    4690    1.51    0.00  1.0000
   4  -3   3     640     370     630    6.65    0.00  1.0000
   4   3  -3     402     220    -270    8.01    0.00  1.0000
  -4  -3  -3     624     270    1030    8.02    0.00  1.0000
  -4   3   3     396     140     310    6.69    0.00  1.0000
   4   3  -3     246      80     130    8.01    0.00  1.0000
  -4   3   3     579     200     560    6.69    0.00  1.0000
   4  -3   3     372     130     270    6.65    0.00  1.0000
  -4  -3  -3     245     160     170    8.02    0.00  1.0000
   4   3   3     255     270     250    8.02    0.00  1.0000
  -4  -3   3     402     360    -220    8.01    0.00  1.0000
   4  -3  -3     424     160     350    6.69    0.00  1.0000
   4   3   3     362     250     550    8.02    0.00  1.0000
  -4   3  -3     743     240     760    6.65    0.00  1.0000
   4  -3  -3     290     350     140    6.69    0.00  1.0000
  -4  -3   3     402      90     -20    8.01    0.00  1.0000
  -4  -4  -3   29583    1570   25397   -5.04    0.00  1.0000
  -4   4   3   31687    1400   27417    4.96    0.00  1.0000
   4  -4   3   29647    1700   25517    4.97    0.00  1.0000
  -4  -4  -3   30295    1430   26057   -5.04    0.00  1.0000
  -4   4   3   32031    1450   27737    4.96    0.00  1.0000
   4   4  -3   31129    1360   26847   -5.02    0.00  1.0000
   4   4  -3   29739    1510   25557   -5.02    0.00  1.0000
   4  -4   3   33110    1360   28737    4.97    0.00  1.0000
   4  -4  -3   31429    1440   27177    4.96    0.00  1.0000
   4  -4  -3   28597    1700   24548    4.96    0.00  1.0000
  -4  -4   3   30957    1660   26687   -5.02    0.00  1.0000
  -4   4  -3   32573    1370   28237    4.97    0.00  1.0000
  -4   4  -3   30875    1470   26657    4.97    0.00  1.0000
   4   4   3   30521    1530   26267   -5.04    0.00  1.0000
  -4  -4   3   31484    1380   27177   -5.02    0.00  1.0000
  -4  -5  -3    4925     650    5509   -1.63    0.00  1.0000
   4  -5   3    4464     760    4970   -1.48    0.00  1.0000
  -4   5   3    4546     470    5039   -1.44    0.00  1.0000
   4   5  -3    4416     350    4990   -1.69    0.00  1.0000
  -4  -5  -3    4124     450    4660   -1.63    0.00  1.0000
   4   5  -3    4660     550    5249   -1.69    0.00  1.0000
  -4   5   3    4091     370    4560   -1.44    0.00  1.0000
   4  -5  -3    5278     450    5809   -1.44    0.00  1.0000
  -4   5  -3    4747     510    5269   -1.48    0.00  1.0000
  -4  -5   3    4190     380    4750   -1.69    0.00  1.0000
   4   5   3    3795     560    4310   -1.63    0.00  1.0000
  -4   5  -3    4966     320    5499   -1.48    0.00  1.0000
  -4   5  -3    4586     320    5099   -1.48    0.00  1.0000
   4  -5  -3    5154     750    5679   -1.44    0.00  1.0000
  -4  -5   3    5567     790    6209   -1.69    0.00  1.0000
   4   6  -3    3362     520    2990    1.32    0.00  1.0000
  -4   6   3    2105     400    1820   -1.28    0.00  1.0000
   4   6  -3    3923     290    3520    1.32    0.00  1.0000
  -4   6   3    3405     290    3040   -1.28    0.00  1.0000
   4  -6  -3    3870     350    3480   -1.28    0.00  1.0000
   4  -6  -3    3055     680    2710   -1.28    0.00  1.0000
  -4  -6   3    3616     740    3230    1.32    0.00  1.0000
  -4   7   3    7404     590    5579    4.57    0.00  1.0000
   4   7  -3    7733     710    5959    4.32    0.00  1.0000
  -4  -7  -3    7720     550    5939    4.34    0.00  1.0000
   4   7  -3    7299     460    5579    4.32    0.00  1.0000
  -4  -7  -3    8899     840    6979    4.34    0.00  1.0000
   4  -7   3    9090    1010    7049    4.58    0.00  1.0000
  -4   7   3    6700     440    4970    4.57    0.00  1.0000
  -4   7  -3    7155     620    5359    4.58    0.00  1.0000
  -4  -7   3   10717    1040    8609    4.32    0.00  1.0000
   4  -7  -3    8891    1000    6879    4.57    0.00  1.0000
   4   7   3    8492     720    6619    4.34    0.00  1.0000
  -4  -8  -3    3514     500    4540    3.24    0.00  1.0000
   4  -8   3    3014     950    3970   -3.24    0.00  1.0000
  -4  -8  -3    4532     790    5689    3.24    0.00  1.0000
  -4   8   3    1769     510    2520   -3.25    0.00  1.0000
   4   8  -3     845     510    1380    3.23    0.00  1.0000
   4   8  -3    1867     370    2630    3.23    0.00  1.0000
   4  -8  -3    2030     850    2830   -3.25    0.00  1.0000
  -4   8  -3    3049     560    4010   -3.24    0.00  1.0000
  -4  -8   3    2360     900    3210    3.23    0.00  1.0000
   4   8   3    2910     640    3850    3.24    0.00  1.0000
   4   9  -3    7515     950    8539   -2.30    0.00  1.0000
  -4  -9  -3    7371     790    8389   -2.30    0.00  1.0000
  -4  -9  -3    8583    1150    9679   -2.30    0.00  1.0000
  -4   9   3    7674     830    8599   -2.06    0.00  1.0000
   4  -9   3    8906    1370    9879   -2.02    0.00  1.0000
   4   9  -3    7862     700    8909   -2.30    0.00  1.0000
  -4  -9   3   10040    1440   11219   -2.30    0.00  1.0000
  -4   9  -3    7949     840    8869   -2.02    0.00  1.0000
   4   9   3    7333     950    8349   -2.30    0.00  1.0000
   4  -9  -3    9293    1370   10309   -2.06    0.00  1.0000
   4 -10   3     801    1050    1100    1.95    0.00  1.0000
  -4 -10  -3     506     780     680   -1.43    0.00  1.0000
  -4  10   3     656     540     930    1.95    0.00  1.0000
  -4 -10  -3      13     460     -30   -1.43    0.00  1.0000
   4  10  -3     812     650    1030   -1.44    0.00  1.0000
  -4  10  -3     155     590     300    1.95    0.00  1.0000
   4 -10  -3      24     870    -160    1.95    0.00  1.0000
  -4 -10   3     627     990     820   -1.44    0.00  1.0000
   4  10   3    1027     730    1270   -1.43    0.00  1.0000
  -4  11   3    2884     720    3200   -1.16    0.00  1.0000
   4 -11   3    3007    1320    3320   -1.13    0.00  1.0000
  -4 -11  -3    3042    1030    3310   -0.96    0.00  1.0000
   4  11   3    3638     900    3930   -0.96    0.00  1.0000
  -4 -11   3    3382    1420    3660   -0.95    0.00  1.0000
   4 -11  -3    2240    1280    2520   -1.16    0.00  1.0000
  -4  11  -3    2741     690    3040   -1.13    0.00  1.0000
   4   0   4  581750   26977  633247   13.25    0.00  1.0000
   4   0  -4  436909   26797  481612   13.23    0.00  1.0000
   4   0   4  496366   26867  544016   13.25    0.00  1.0000
   4   0  -4  497038   26787  544646   13.23    0.00  1.0000
  -4   0  -4  524616   26857  573573   13.25    0.00  1.0000
  -4   0   4  454574   26817  500150   13.23    0.00  1.0000
  -4   1   4     472     160      80   -5.25    0.00  1.0000
  -4   1   4     173     130     -30   -5.25    0.00  1.0000
   4  -1   4     422     290      60   -5.24    0.00  1.0000
  -4   1   4     719     380     200   -5.25    0.00  1.0000
   4  -1   4     367     230      40   -5.24    0.00  1.0000
   4  -1   4     792     180     240   -5.24    0.00  1.0000
   4   1  -4     734     220     210    5.19    0.00  1.0000
  -4  -1  -4     170     180    -270    5.21    0.00  1.0000
   4   1  -4     169     100       0    5.19    0.00  1.0000
   4   1  -4     364     130      40    5.19    0.00  1.0000
  -4  -1  -4     579     260     130    5.21    0.00  1.0000
  -4  -1   4     169     310     -30    5.19    0.00  1.0000
   4  -1  -4     774     330     230   -5.25    0.00  1.0000
  -4   1  -4     472     160      80   -5.24    0.00  1.0000
   4   1   4     600     230     140    5.21    0.00  1.0000
  -4   1  -4     172     210    -150   -5.24    0.00  1.0000
   4   1   4     334     260      30    5.21    0.00  1.0000
  -4  -2  -4  365807   17818  355184   -3.55    0.00  1.0000
  -4  -2  -4  413012   17768  401720   -3.55    0.00  1.0000
   4   2  -4  354241   17788  343866   -3.53    0.00  1.0000
  -4   2   4  356929   17738  347165   -3.30    0.00  1.0000
  -4   2   4  343241   17728  333667   -3.30    0.00  1.0000
   4  -2   4  402894   17758  392681   -3.25    0.00  1.0000
   4   2  -4  343269   17718  333057   -3.53    0.00  1.0000
  -4   2  -4  394690   17758  384582   -3.25    0.00  1.0000
   4   2   4  408530   17838  397300   -3.55    0.00  1.0000
  -4   2  -4  378379   17788  368483   -3.25    0.00  1.0000
  -4  -2   4  353815   17698  343446   -3.53    0.00  1.0000
  -4  -2   4  336721   17868  326607   -3.53    0.00  1.0000
   4   3  -4   32616    2120   37366    5.07    0.00  1.0000
  -4   3   4   32514    2040   37156   -4.97    0.00  1.0000
   4   3  -4   31281    2000   35936    5.07    0.00  1.0000
   4  -3   4   35474    2030   40326   -4.98    0.00  1.0000
  -4  -3  -4   38214    2080   43356    5.09    0.00  1.0000
   4  -3   4   40577    2300   45755   -4.98    0.00  1.0000
  -4   3   4   34789    2060   39586   -4.97    0.00  1.0000
   4   3   4   34502    2160   39396    5.09    0.00  1.0000
  -4  -3   4   32205    2240   36926    5.07    0.00  1.0000
   4   3   4   38984    2140   44176    5.09    0.00  1.0000
  -4  -3   4   32793    2000   37556    5.07    0.00  1.0000
  -4   3  -4   36901    2110   41846   -4.98    0.00  1.0000
  -4   3  -4   35784    2040   40656   -4.98    0.00  1.0000
   4  -3  -4   34199    2290   38956   -4.97    0.00  1.0000
  -4  -4  -4  189024    8199  184881   -1.93    0.00  1.0000
   4   4  -4  161787    8119  158074   -1.87    0.00  1.0000
   4  -4   4  167432    8129  163554   -1.92    0.00  1.0000
   4  -4   4  187609    8449  183502   -1.92    0.00  1.0000
  -4   4   4  156396    8149  152545   -1.97    0.00  1.0000
   4   4  -4  155363    8239  151725   -1.87    0.00  1.0000
  -4   4   4  165718    8189  161754   -1.97    0.00  1.0000
   4   4   4  177426    8299  173413   -1.93    0.00  1.0000
  -4  -4   4  162181    8379  158464   -1.87    0.00  1.0000
  -4   4  -4  175990    8229  172013   -1.92    0.00  1.0000
   4  -4  -4  154573    8389  150745   -1.97    0.00  1.0000
  -4   4  -4  184080    8149  180012   -1.92    0.00  1.0000
  -4  -4   4  157872    8139  154205   -1.87    0.00  1.0000
   4   5  -4    1055     170     580   -3.41    0.00  1.0000
  -4  -5  -4     617     340     270   -3.41    0.00  1.0000
   4  -5   4    1027     540     560    3.41    0.00  1.0000
  -4   5   4     794     280     390    3.43    0.00  1.0000
   4   5  -4    1776     360    1140   -3.41    0.00  1.0000
  -4   5   4    1137     220     640    3.43    0.00  1.0000
  -4  -5  -4     835     250     420   -3.41    0.00  1.0000
   4   5   4     677     390     310   -3.41    0.00  1.0000
   4  -5  -4    1990     500    1310    3.43    0.00  1.0000
  -4  -5   4    1068     210     590   -3.41    0.00  1.0000
  -4   5  -4    1279     170     750    3.41    0.00  1.0000
  -4  -5   4     358     520     110   -3.41    0.00  1.0000
  -4   5  -4    1187     190     680    3.41    0.00  1.0000
  -4   5  -4     945     330     500    3.41    0.00  1.0000
   4   6  -4   43308    2000   41926   -1.35    0.00  1.0000
  -4   6   4   36411    2010   35146   -1.35    0.00  1.0000
   4  -6   4   43691    2490   42326   -1.33    0.00  1.0000
  -4  -6  -4   43004    2080   41566   -1.41    0.00  1.0000
  -4   6   4   36279    2080   35016   -1.35    0.00  1.0000
   4   6  -4   37338    2160   36056   -1.35    0.00  1.0000
  -4  -6  -4   33811    2240   32537   -1.41    0.00  1.0000
  -4   6  -4   43081    1990   41726   -1.33    0.00  1.0000
   4  -6  -4   37052    2380   35776   -1.35    0.00  1.0000
  -4   6  -4   43498    1970   42136   -1.33    0.00  1.0000
  -4   6  -4   41902    2130   40566   -1.33    0.00  1.0000
   4   6   4   43706    2230   42256   -1.41    0.00  1.0000
  -4  -6   4   38630    2410   37326   -1.35    0.00  1.0000
  -4  -7  -4    1070     470     750   -2.14    0.00  1.0000
   4   7  -4    1257     490     910   -2.13    0.00  1.0000
  -4   7   4    1635     400    1240    2.10    0.00  1.0000
   4   7  -4    1571     250    1180   -2.13    0.00  1.0000
  -4   7   4    1087     260     770    2.10    0.00  1.0000
   4  -7   4    1872     750    1450    2.09    0.00  1.0000
  -4  -7  -4    1493     330    1110   -2.14    0.00  1.0000
   4  -7  -4    1135     610     810    2.10    0.00  1.0000
  -4  -7   4     602     690     370   -2.13    0.00  1.0000
   4   7   4     852     540     570   -2.14    0.00  1.0000
  -4   7  -4    1643     400    1250    2.09    0.00  1.0000
  -4  -8  -4    9248     940    8569   -1.45    0.00  1.0000
  -4   8   4    6498     670    5769   -1.88    0.00  1.0000
   4   8  -4    6694     740    6129   -1.42    0.00  1.0000
   4   8  -4    6756     510    6189   -1.42    0.00  1.0000
  -4  -8  -4    6956     630    6369   -1.45    0.00  1.0000
   4  -8   4    7048    1140    6279   -1.90    0.00  1.0000
   4  -8  -4    6126     980    5419   -1.88    0.00  1.0000
   4   8   4    7332     860    6729   -1.45    0.00  1.0000
  -4  -8   4    5312    1050    4810   -1.42    0.00  1.0000
  -4   8  -4    7535     710    6739   -1.90    0.00  1.0000
  -4   9   4    1307     550    1430   -0.67    0.00  1.0000
  -4  -9  -4    2755     770    2910    0.58    0.00  1.0000
  -4  -9  -4    2551     480    2700    0.58    0.00  1.0000
   4   9  -4    1510     570    1630    0.61    0.00  1.0000
   4  -9   4    3121    1100    3310   -0.67    0.00  1.0000
  -4   9  -4    1748     620    1890   -0.67    0.00  1.0000
   4   9   4    2521     740    2670    0.58    0.00  1.0000
  -4  -9   4    1424     950    1540    0.61    0.00  1.0000
   4  -9  -4    3161     930    3350   -0.67    0.00  1.0000
  -4  10   4      23     520     -50    1.93    0.00  1.0000
  -4 -10  -4      28     470    -450    2.13    0.00  1.0000
   4 -10   4     373    1030     550    1.88    0.00  1.0000
   4  10  -4       9     630      50    2.11    0.00  1.0000
  -4 -10  -4      28     690    -190    2.13    0.00  1.0000
   4 -10  -4      86     860     180    1.93    0.00  1.0000
  -4  10  -4      22     510       0    1.88    0.00  1.0000
  -4 -10   4     111    1020     230    2.11    0.00  1.0000
   4  10   4     527     720     770    2.13    0.00  1.0000
  -4  11   4    1128     620    1200   -0.42    0.00  1.0000
   4 -11   4    1198    1370    1270   -0.41    0.00  1.0000
  -4 -11  -4     452    1000     490    0.35    0.00  1.0000
  -4 -11  -4    1091     580    1150    0.35    0.00  1.0000
  -4 -11   4     700    1200     750    0.37    0.00  1.0000
   4  11   4    1619     730    1690    0.35    0.00  1.0000
   4 -11  -4     293    1010     330   -0.42    0.00  1.0000
  -4  11  -4    1520     730    1600   -0.41    0.00  1.0000
  -4  -1  -5  194287   10239  204340   -4.52    0.00  1.0000
  -4  -1  -5  223435   10259  234207   -4.52    0.00  1.0000
  -4   1   5  179168   10389  188361   -4.31    0.00  1.0000
   4   1  -5  186909   10199  196740   -4.51    0.00  1.0000
   4   1  -5  202901   10179  213139   -4.51    0.00  1.0000
   4  -1   5  192913   10249  202570   -4.36    0.00  1.0000
  -4   1   5  195638   10219  205239   -4.31    0.00  1.0000
   4  -1   5  193206   10309  202870   -4.36    0.00  1.0000
   4  -1   5  206549   10309  216538   -4.36    0.00  1.0000
   4   1   5  189597   10279  199530   -4.52    0.00  1.0000
   4  -1  -5  194897   10209  204480   -4.31    0.00  1.0000
  -4   1  -5  191312   10259  200930   -4.36    0.00  1.0000
  -4  -1   5  202764   10239  212999   -4.51    0.00  1.0000
   4   2  -5     313     270     390    0.83    0.00  1.0000
  -4  -2  -5     569     280     670    0.81    0.00  1.0000
  -4   2   5     684     240     800   -0.85    0.00  1.0000
  -4   2   5     767     230     890   -0.85    0.00  1.0000
   4   2  -5    1051     230    1190    0.83    0.00  1.0000
  -4  -2   5     503     390     600    0.83    0.00  1.0000
   4   2   5      19     220      40    0.81    0.00  1.0000
  -4  -2   5    1127     180    1270    0.83    0.00  1.0000
  -4   3   5   97972    4600   91371    4.33    0.00  1.0000
   4  -3   5   96083    4580   89681    4.24    0.00  1.0000
   4  -3   5   91734    4770   85481    4.24    0.00  1.0000
   4   3  -5   96594    4560   88671    5.25    0.00  1.0000
  -4   3   5   98966    4590   92331    4.33    0.00  1.0000
  -4  -3  -5   97829    4620   89771    5.31    0.00  1.0000
   4   3  -5   98232    4670   90241    5.25    0.00  1.0000
   4   3   5  103534    4640   95240    5.31    0.00  1.0000
   4   3   5   96941    4690   88921    5.31    0.00  1.0000
  -4   3  -5  106744    4620   99990    4.24    0.00  1.0000
   4  -3  -5   98770    4810   92141    4.33    0.00  1.0000
[truncated: 700,434 more chars]
