# Supplementary material for: Crystal structure of Rb6[B12O18(OH)6]·2H2O
Source: Acta Crystallogr E Crystallogr Commun. 2022 Sep 2;78(Pt 10):971–3. doi: 10.1107/S2056989022008611 (PMC9535828; doi:10.1107/S2056989022008611)
Supplement: Supplementary file 2 [file e-78-00971-Isup3.hkl]

data_I                                                                          
_shelx_title ' 2_a.res in Pnnm'                                                 
_shelx_refln_list_code          4                                               
_shelx_F_calc_maximum      384.76                                               
_exptl_crystal_F_000      1000.00                                               
_reflns_d_resolution_high  0.7500                                               
                                                                                
loop_                                                                           
 _space_group_symop_operation_xyz                                               
 'x, y, z'                                                                      
 '-x, -y, z'                                                                    
 '-x+1/2, y+1/2, -z+1/2'                                                        
 'x+1/2, -y+1/2, -z+1/2'                                                        
 '-x, -y, -z'                                                                   
 'x, y, -z'                                                                     
 'x-1/2, -y-1/2, z-1/2'                                                         
 '-x-1/2, y-1/2, z-1/2'                                                         
                                                                                
_cell_length_a    13.3953                                                       
_cell_length_b     9.2514                                                       
_cell_length_c    12.3677                                                       
_cell_angle_alpha  90.000                                                       
_cell_angle_beta   90.000                                                       
_cell_angle_gamma  90.000                                                       
                                                                                
_shelx_F_squared_multiplier     1.000                                           
                                                                                
loop_                                                                           
 _refln_index_h                                                                 
 _refln_index_k                                                                 
 _refln_index_l                                                                 
 _refln_F_squared_calc                                                          
 _refln_F_squared_meas                                                          
 _refln_F_squared_sigma                                                         
 _refln_observed_status                                                         
   2   0   0       4893.77       4559.34        83.03 o                         
   4   0   0     148041.23     136312.86      3079.21 o                         
   6   0   0      36216.49      28372.98       765.68 o                         
   8   0   0      35286.30      31187.48       888.88 o                         
  10   0   0       3986.80       3954.26       124.67 o                         
  12   0   0      12512.74      13687.66       396.32 o                         
  14   0   0       1252.00       1208.86       132.68 o                         
  16   0   0       2182.13       2210.68       161.07 o                         
   1   1   0       7598.05       6818.26       107.28 o                         
   2   1   0       1183.36       1187.47        40.50 o                         
   3   1   0        713.83        549.53        14.06 o                         
   4   1   0         61.98         43.73         4.66 o                         
   5   1   0       3015.35       3121.63        55.21 o                         
   6   1   0       1200.40       1370.96        29.36 o                         
   7   1   0        277.71        263.40        20.12 o                         
   8   1   0       5676.39       6670.05       130.72 o                         
   9   1   0         22.84         35.51        14.61 o                         
  10   1   0        811.94        522.96        37.81 o                         
  11   1   0       4982.92       4921.48       116.53 o                         
  12   1   0        477.51        548.78        33.96 o                         
  13   1   0        270.09        230.36        35.22 o                         
  14   1   0         80.34         36.51        35.62 o                         
  15   1   0        438.61        365.66        58.59 o                         
  16   1   0         11.69          9.47        53.56 o                         
  17   1   0        895.82        840.34       105.47 o                         
   0   2   0      45708.07      43271.29       612.18 o                         
   1   2   0       1583.59        815.01         8.42 o                         
   2   2   0       8451.66       6612.06        59.58 o                         
   3   2   0       6263.22       6487.69        67.91 o                         
   4   2   0      66522.09      65551.09       933.78 o                         
   5   2   0       4713.59       5000.63        73.04 o                         
   6   2   0       6373.35       7601.01       131.11 o                         
   7   2   0       2219.94       2654.42        51.04 o                         
   8   2   0      34952.48      34191.48       643.33 o                         
   9   2   0       2469.99       2343.72        60.09 o                         
  10   2   0       2372.19       2207.89        61.54 o                         
  11   2   0       2547.90       2217.27        65.82 o                         
  12   2   0      15937.09      14893.91       350.97 o                         
  13   2   0       1268.49       1273.36        64.44 o                         
  14   2   0       3506.35       3073.79       106.79 o                         
  15   2   0        587.92        460.30        50.83 o                         
  16   2   0       1509.74       1438.09       120.80 o                         
  17   2   0        573.51        723.91       145.28 o                         
   1   3   0       1760.43       1880.25        37.10 o                         
   2   3   0       2321.29       1534.41        24.68 o                         
   3   3   0       2667.28       2709.30        50.17 o                         
   4   3   0       4445.20       6296.25       173.60 o                         
   5   3   0       2929.39       2508.10        44.73 o                         
   6   3   0       6179.55       5766.28        82.44 o                         
   7   3   0       1588.50       1717.72        37.54 o                         
   8   3   0        327.22        204.74        15.64 o                         
   9   3   0       2264.93       2479.46        54.94 o                         
  10   3   0          3.26         20.76        14.37 o                         
  11   3   0       2257.88       1915.15        85.49 o                         
  12   3   0         99.77        396.17        90.28 o                         
  13   3   0         19.16         62.86        34.89 o                         
  14   3   0        194.06        104.26        49.32 o                         
  15   3   0       2063.34       1875.52       103.34 o                         
  16   3   0          7.23         18.66        58.74 o                         
  17   3   0         78.45         65.60        92.56 o                         
   0   4   0      58007.81      63702.14      1559.99 o                         
   1   4   0      28919.20      26740.32       464.13 o                         
   2   4   0       5733.15       6199.65       110.27 o                         
   3   4   0      27955.51      28545.10       614.28 o                         
   4   4   0      31014.17      30439.20       623.10 o                         
   5   4   0       8049.20       7316.60       170.95 o                         
   6   4   0       2133.52       1589.44        51.83 o                         
   7   4   0      11777.86      12021.18       219.52 o                         
   8   4   0      17942.26      16378.15       315.41 o                         
   9   4   0       7356.82       7419.18       171.41 o                         
  10   4   0        141.31         83.73        27.74 o                         
  11   4   0       1261.84       1601.04        68.98 o                         
  12   4   0       8466.58       7851.79       239.21 o                         
  13   4   0       1409.37       1545.99       186.48 o                         
  14   4   0        303.17        269.21        60.30 o                         
  15   4   0       1452.11       1529.49        98.44 o                         
  16   4   0       2799.82       2341.02       119.52 o                         
   1   5   0        841.43       1023.24        60.19 o                         
   2   5   0       2238.87       2334.10        44.62 o                         
   3   5   0        101.70         59.41        13.25 o                         
   4   5   0       2263.61       2170.12        72.41 o                         
   5   5   0          8.35         16.23        13.58 o                         
   6   5   0       2699.83       2947.97        74.37 o                         
   7   5   0         76.11         51.62        14.78 o                         
   8   5   0        119.56        270.84        17.33 o                         
   9   5   0          9.02         27.79        38.35 o                         
  10   5   0         58.56         65.64        45.07 o                         
  11   5   0        840.67        765.49        62.58 o                         
  12   5   0         44.59        161.63        56.93 o                         
  13   5   0        539.29        517.61        62.55 o                         
  14   5   0        374.79        396.48        67.41 o                         
  15   5   0        422.16        359.02        69.59 o                         
  16   5   0          5.35         43.19        65.90 o                         
   0   6   0      14955.13      14292.49       423.23 o                         
   1   6   0       3330.44       2971.10        62.82 o                         
   2   6   0        432.55        559.94        23.78 o                         
   3   6   0      15553.19      15130.30       274.99 o                         
   4   6   0       9660.39       9531.16       214.16 o                         
   5   6   0       5953.31       5524.69       155.36 o                         
   6   6   0          9.44          9.38        16.93 o                         
   7   6   0       4871.32       4692.39       119.64 o                         
   8   6   0       3803.69       3646.96       156.42 o                         
   9   6   0       4164.39       4253.82       137.43 o                         
  10   6   0          6.07          0.87        45.52 o                         
  11   6   0       7740.13       7848.83       230.84 o                         
  12   6   0        619.66        577.28        69.26 o                         
  13   6   0        667.89        649.27        71.79 o                         
  14   6   0        102.93        116.26        64.61 o                         
  15   6   0       2824.06       2958.55       156.72 o                         
   1   7   0         11.80         28.76        38.14 o                         
   2   7   0       3832.22       3744.30        82.80 o                         
   3   7   0        219.31        264.35        23.87 o                         
   4   7   0       1445.08       1322.60        56.25 o                         
   5   7   0        470.30        435.84        35.89 o                         
   6   7   0        567.84        556.80        37.10 o                         
   7   7   0       1000.69       1114.09        55.33 o                         
   8   7   0        979.42       1017.93        67.56 o                         
   9   7   0        333.16        308.23        57.20 o                         
  10   7   0        171.89        153.00        55.19 o                         
  11   7   0        406.05        299.70        65.75 o                         
  12   7   0         13.34        110.12        71.01 o                         
  13   7   0          8.57         57.18        68.50 o                         
  14   7   0        525.44        449.16        78.78 o                         
   0   8   0       3449.58       3523.59       132.20 o                         
   1   8   0       5333.10       5231.46       143.86 o                         
   2   8   0       6794.35       7057.76       158.85 o                         
   3   8   0      14818.47      14626.90       372.47 o                         
   4   8   0       5436.74       4735.31       126.49 o                         
   5   8   0       1805.47       1624.06        72.49 o                         
   6   8   0       5413.20       5204.02       153.43 o                         
   7   8   0       4155.71       4114.86       185.31 o                         
   8   8   0       1510.57       1322.78        77.44 o                         
   9   8   0       3136.37       2878.70       156.74 o                         
  10   8   0        400.27        361.12        69.64 o                         
  11   8   0       1836.49       1716.29       104.18 o                         
  12   8   0        125.13         95.93        68.36 o                         
  13   8   0         77.37        174.61        72.81 o                         
   1   9   0        133.10        131.53        32.45 o                         
   2   9   0        250.44        243.94        37.01 o                         
   3   9   0         36.50         44.26        33.40 o                         
   4   9   0        760.45        675.42        54.99 o                         
   5   9   0        121.89        103.98        36.34 o                         
   6   9   0        423.17        418.07        60.88 o                         
   7   9   0         69.62        240.18        98.02 o                         
   8   9   0        688.56        680.49        74.97 o                         
   9   9   0         42.58         60.37        61.07 o                         
  10   9   0         17.41         45.86        64.89 o                         
  11   9   0         23.94         53.86        65.69 o                         
  12   9   0        138.86        161.27        75.73 o                         
   0  10   0       1342.71       1443.06       233.58 o                         
   1  10   0       1179.84       1250.66        70.93 o                         
   2  10   0       1786.20       2006.65        77.57 o                         
   3  10   0       1506.46       1908.51        97.74 o                         
   4  10   0        147.73         90.60        42.07 o                         
   5  10   0        496.12        477.41        65.99 o                         
   6  10   0        540.94        701.50        70.50 o                         
   7  10   0       1961.13       1793.05       106.57 o                         
   8  10   0          4.89         24.61        62.89 o                         
   9  10   0        324.53        275.42        77.13 o                         
  10  10   0        579.27        621.74       110.80 o                         
   1  11   0         15.69         44.00        49.01 o                         
   2  11   0         38.95         47.55        49.06 o                         
   3  11   0          0.86         12.04        47.99 o                         
   4  11   0         40.88         86.38        63.04 o                         
   5  11   0          7.69         49.24        63.79 o                         
   6  11   0         79.75         89.17        72.24 o                         
   7  11   0         90.15         68.18        68.04 o                         
   8  11   0        525.90        358.63       189.09 o                         
   0  12   0        901.80       1070.14       117.74 o                         
   1  12   0        205.15        194.57        59.02 o                         
   2  12   0        573.55        659.08        96.33 o                         
   3  12   0        279.91        309.13        86.95 o                         
   1   0   1       7932.03       8470.52       279.98 o                         
   3   0   1        496.85        979.08        24.12 o                         
   5   0   1       2369.41       2429.48        51.43 o                         
   7   0   1      10896.12      11678.23       209.95 o                         
   9   0   1         58.06         18.11        17.06 o                         
  11   0   1        233.33        514.74        66.25 o                         
  13   0   1         11.02         71.87        35.80 o                         
  15   0   1         54.10        158.50       116.94 o                         
  17   0   1         41.27         20.17        60.85 o                         
   0   1   1       2579.97       4853.78        79.65 o                         
   1   1   1      16001.28      10438.56        85.10 o                         
   2   1   1       4511.26       3861.16        34.71 o                         
   3   1   1       1136.20       1968.04        64.91 o                         
   4   1   1      24401.89      22873.85       277.48 o                         
   5   1   1       2895.20       4419.94        40.06 o                         
   6   1   1       9830.98      10003.05       115.19 o                         
   7   1   1          1.55         40.54         8.40 o                         
   8   1   1       5936.06       5596.65        83.80 o                         
   9   1   1         59.41        100.99        12.50 o                         
  10   1   1         28.83         30.18        12.02 o                         
  11   1   1          0.87          6.44        14.51 o                         
  12   1   1        733.26       1616.95       127.36 o                         
  13   1   1        532.71        643.76        31.91 o                         
  14   1   1         25.19        308.40        93.47 o                         
  15   1   1          2.49         27.14        32.01 o                         
  16   1   1        559.46        451.27        47.01 o                         
  17   1   1         23.42         10.52        60.93 o                         
   1   2   1         12.32         81.90         6.11 o                         
   2   2   1         41.12         23.63         3.57 o                         
   3   2   1         84.75          5.87         2.66 o                         
   4   2   1        483.85        333.31         9.95 o                         
   5   2   1       1246.77       1691.30        33.74 o                         
   6   2   1        160.04        224.55        15.01 o                         
   7   2   1       1053.85       1057.24        25.24 o                         
   8   2   1        208.24        194.99         9.46 o                         
   9   2   1          2.60          7.80         9.13 o                         
  10   2   1         32.66         57.07        13.74 o                         
  11   2   1         14.17         47.14        27.66 o                         
  12   2   1          2.88         21.92        18.57 o                         
  13   2   1         37.70         50.34        25.45 o                         
  14   2   1          3.05         17.85        25.87 o                         
  15   2   1         82.23        104.39        30.42 o                         
  16   2   1         10.58         36.35        55.75 o                         
  17   2   1         46.13         13.05        61.40 o                         
   0   3   1      40815.02      38342.61       520.02 o                         
   1   3   1       2904.03       2840.52        35.39 o                         
   2   3   1       3149.63       2739.69        44.39 o                         
   3   3   1        588.59        342.65        12.69 o                         
   4   3   1      13821.17      14602.24       174.41 o                         
   5   3   1         84.52        108.58         6.51 o                         
   6   3   1       1961.33       1594.49        32.79 o                         
   7   3   1          5.25         15.49         9.26 o                         
   8   3   1       5979.89       5778.96        84.60 o                         
   9   3   1         16.53         38.17        12.15 o                         
  10   3   1        617.42        758.60        25.55 o                         
  11   3   1         68.21         94.36        17.59 o                         
  12   3   1        172.85       1101.55       206.22 o                         
  13   3   1        211.57        179.94        27.08 o                         
  14   3   1          3.88        375.47       137.46 o                         
  15   3   1         46.44         85.37        38.46 o                         
  16   3   1         47.41        125.68        49.26 o                         
  17   3   1          8.63         55.67        61.93 o                         
   1   4   1       1105.35       1815.62        28.99 o                         
   2   4   1          9.15          5.00         6.10 o                         
   3   4   1        843.68        631.36        18.39 o                         
   4   4   1        389.05        633.92        19.19 o                         
   5   4   1        494.58        610.40        22.89 o                         
   6   4   1        203.46        243.26        10.56 o                         
   7   4   1        810.96        668.43        21.06 o                         
   8   4   1        314.44        322.19        13.63 o                         
   9   4   1        166.73        302.79        17.43 o                         
  10   4   1         57.44         60.13        18.28 o                         
  11   4   1        128.68        177.81        21.73 o                         
  12   4   1         64.71        131.63        35.65 o                         
  13   4   1          8.67         98.98        35.50 o                         
  14   4   1         20.61          6.68        36.11 o                         
  15   4   1          1.47         53.63        39.78 o                         
  16   4   1         39.61         69.31        43.17 o                         
   0   5   1       2815.80       2847.37        58.75 o                         
   1   5   1        749.75        541.11        16.60 o                         
   2   5   1       8076.21       8266.12       109.76 o                         
   3   5   1         72.23         37.27         8.14 o                         
   4   5   1       5197.39       4837.43        81.55 o                         
   5   5   1          5.03         15.62        10.07 o                         
   6   5   1       2060.46       1712.86        33.79 o                         
   7   5   1       1158.22       1346.35        30.96 o                         
   8   5   1       1461.38       1454.13        36.95 o                         
   9   5   1        240.93        189.34        19.51 o                         
  10   5   1        277.82        314.77        41.36 o                         
  11   5   1        583.78        612.78        43.45 o                         
  12   5   1       1455.05       1575.10       206.11 o                         
  13   5   1         25.60         45.81        36.57 o                         
  14   5   1          4.44        102.13        46.26 o                         
  15   5   1          2.88         38.84        44.68 o                         
  16   5   1        160.03        162.51        51.03 o                         
   1   6   1         94.92         86.73        10.70 o                         
   2   6   1        914.81       1110.03        29.21 o                         
   3   6   1          5.44          7.63         6.76 o                         
   4   6   1        338.58        381.48        13.20 o                         
   5   6   1         15.05         43.76        13.37 o                         
   6   6   1        408.11        292.86        17.93 o                         
   7   6   1         13.64         18.42        14.87 o                         
   8   6   1        600.26        534.65        30.42 o                         
   9   6   1         62.77         48.40        31.64 o                         
  10   6   1          1.61         42.50        34.18 o                         
  11   6   1         62.97         37.52        36.84 o                         
  12   6   1         91.50         58.86        39.89 o                         
  13   6   1          8.52        103.45        41.46 o                         
  14   6   1         29.22         50.90        44.62 o                         
  15   6   1         27.85         66.07        46.00 o                         
   0   7   1       7672.04       7414.76       144.05 o                         
   1   7   1        963.75       1020.13        34.75 o                         
   2   7   1        699.47        845.37        26.33 o                         
   3   7   1         86.16        121.68         9.95 o                         
   4   7   1       3165.61       2895.16        46.79 o                         
   5   7   1         83.02         59.63        19.14 o                         
   6   7   1        616.57        578.76        30.03 o                         
   7   7   1       1764.13       1639.07        51.23 o                         
   8   7   1       1612.79       1754.37        60.63 o                         
   9   7   1        593.13        571.38        45.26 o                         
  10   7   1        336.37        268.29        43.13 o                         
  11   7   1        143.34        244.79        42.25 o                         
  12   7   1        162.23        193.96        44.12 o                         
  13   7   1         49.92        104.99        46.40 o                         
  14   7   1        153.26        267.11        90.54 o                         
   1   8   1        223.63        227.64        19.90 o                         
   2   8   1        386.17        482.99        30.60 o                         
   3   8   1          0.83         12.47        19.31 o                         
   4   8   1        338.94        294.24        28.46 o                         
   5   8   1         41.31         51.63        21.01 o                         
   6   8   1        156.02        144.51        27.20 o                         
   7   8   1        120.30         84.88        34.67 o                         
   8   8   1         51.31         52.20        36.60 o                         
   9   8   1         10.92         36.57        38.34 o                         
  10   8   1         42.31         73.79        40.95 o                         
  11   8   1          5.86         36.87        42.91 o                         
  12   8   1          3.63         37.36        46.92 o                         
  13   8   1         32.38         75.32        51.44 o                         
   0   9   1        958.43        931.35        51.13 o                         
   1   9   1         27.11         23.41        20.90 o                         
   2   9   1       1693.89       2024.87        49.36 o                         
   3   9   1         64.16         61.76        25.77 o                         
   4   9   1       1006.13        979.13        41.43 o                         
   5   9   1         21.57         18.06        24.24 o                         
   6   9   1        718.02        740.58        46.35 o                         
   7   9   1        119.81        121.77        41.48 o                         
   8   9   1        536.24        473.52        47.30 o                         
   9   9   1         17.01         63.21        41.43 o                         
  10   9   1        341.63        287.80        50.59 o                         
  11   9   1        246.80        240.66        53.09 o                         
  12   9   1        242.12        254.31       135.94 o                         
   1  10   1        476.57        474.11        35.32 o                         
   2  10   1         20.82         60.22        27.13 o                         
   3  10   1         68.84         71.64        28.01 o                         
   4  10   1          3.22         11.36        28.37 o                         
   5  10   1         48.73         88.50        39.40 o                         
   6  10   1        143.33        126.65        41.42 o                         
   7  10   1         45.38         65.98        43.25 o                         
   8  10   1         25.31         56.90        43.91 o                         
   9  10   1         29.63         89.25        47.61 o                         
  10  10   1         14.75         27.21        49.09 o                         
   0  11   1        787.39        844.50        69.85 o                         
   1  11   1        168.68        170.27        37.18 o                         
   2  11   1        590.55        657.72        46.22 o                         
   3  11   1         82.25         58.34        39.88 o                         
   4  11   1        697.18        629.03        56.36 o                         
   5  11   1         82.21         96.84        44.77 o                         
   6  11   1        388.14        317.15        52.00 o                         
   7  11   1         75.24         79.80        49.74 o                         
   8  11   1        138.60         33.64       133.58 o                         
   1  12   1          3.38         48.47        38.89 o                         
   2  12   1         14.61         47.93        46.78 o                         
   3  12   1         60.36        128.19        58.08 o                         
   0   0   2      28639.10      22530.93       192.66 o                         
   2   0   2      47600.26      41003.00       745.17 o                         
   4   0   2      38597.99      39806.82       533.99 o                         
   6   0   2      42762.36      45356.09       870.65 o                         
   8   0   2       5693.98       6362.16       159.11 o                         
  10   0   2      20735.16      19097.56       454.29 o                         
  12   0   2       4778.11       3704.61       104.05 o                         
  14   0   2       5783.69       5474.30       150.18 o                         
  16   0   2       1604.07       1724.74       117.68 o                         
   1   1   2         87.50         65.04         3.45 o                         
   2   1   2        332.15        509.18        14.13 o                         
   3   1   2       1327.81       1677.49        25.78 o                         
   4   1   2        358.38        592.30        11.35 o                         
   5   1   2         29.19        135.22         6.52 o                         
   6   1   2       3496.54       3956.32        54.72 o                         
   7   1   2       3172.56       3488.59        55.36 o                         
   8   1   2        777.19        633.81        18.84 o                         
   9   1   2       1075.83       1111.26        27.85 o                         
  10   1   2        174.52        301.39        16.40 o                         
  11   1   2        626.72        632.27        28.76 o                         
  12   1   2        223.34        198.53        17.66 o                         
  13   1   2       1246.41       1112.36        40.72 o                         
  14   1   2         75.13         58.30        25.57 o                         
  15   1   2        397.74        385.57        55.81 o                         
  16   1   2         26.39         21.99        40.72 o                         
  17   1   2        615.03        489.33        62.34 o                         
   0   2   2      15339.06      18158.72       376.54 o                         
   1   2   2      11836.99      14566.15       177.23 o                         
   2   2   2     125246.12     115837.98      1477.09 o                         
   3   2   2       6303.33       5621.73        84.29 o                         
   4   2   2       4711.14       3736.40        71.48 o                         
   5   2   2       9482.94       9277.14       149.10 o                         
   6   2   2      52327.29      48183.46       671.28 o                         
   7   2   2        808.55        678.47        21.79 o                         
   8   2   2       5996.09       5636.13        95.33 o                         
   9   2   2       5561.76       5943.30        96.32 o                         
  10   2   2      19317.76      18877.00       262.32 o                         
  11   2   2        893.32       1085.25        34.54 o                         
  12   2   2       1220.59       1275.78        39.93 o                         
  13   2   2        442.52        522.35        32.04 o                         
  14   2   2       4559.79       4534.47        99.30 o                         
  15   2   2        526.20        561.24        45.09 o                         
  16   2   2        753.95        776.41        60.52 o                         
  17   2   2        340.63        384.48        69.81 o                         
   1   3   2       2180.45       2184.06        24.62 o                         
   2   3   2         25.49        240.63         9.02 o                         
   3   3   2       1184.49       1297.08        27.98 o                         
   4   3   2        316.36        232.96        10.82 o                         
   5   3   2       1476.41       1928.70        37.35 o                         
   6   3   2         45.80         56.07        11.71 o                         
   7   3   2         90.55        136.07        10.79 o                         
   8   3   2       2253.97       3010.64        46.44 o                         
   9   3   2       1493.53       1494.53        35.12 o                         
  10   3   2        109.87         69.11        21.61 o                         
  11   3   2       1193.84       1262.93        34.17 o                         
  12   3   2         10.09         42.84        23.87 o                         
  13   3   2        565.52        506.89        31.94 o                         
  14   3   2         99.28         36.35        35.26 o                         
  15   3   2        734.58        772.49        47.78 o                         
  16   3   2         77.03         48.81        47.71 o                         
  17   3   2        215.86        223.45        72.40 o                         
   0   4   2         73.26        141.84        10.44 o                         
   1   4   2       5062.90       5371.25        64.24 o                         
   2   4   2      43695.22      44840.07       666.71 o                         
   3   4   2      21372.89      22507.34       273.83 o                         
   4   4   2         76.31         23.34         7.08 o                         
   5   4   2       6551.39       6779.59        88.86 o                         
   6   4   2      23713.18      22994.88       335.70 o                         
   7   4   2       3987.85       3676.37        57.75 o                         
   8   4   2       1537.03       1614.17        28.07 o                         
   9   4   2       8116.65       8032.40       124.65 o                         
  10   4   2       2511.62       2254.13        48.17 o                         
  11   4   2       1399.86       1384.83        44.19 o                         
  12   4   2       3157.52       3013.13        86.57 o                         
  13   4   2       3626.37       3660.30       110.78 o                         
  14   4   2        904.96        752.25        50.66 o                         
  15   4   2        811.30        809.51        53.04 o                         
  16   4   2        492.28        410.73        51.05 o                         
   1   5   2        509.49        536.14        14.40 o                         
   2   5   2       1070.85       1150.58        26.67 o                         
   3   5   2        113.16        224.19        14.40 o                         
   4   5   2        380.65        475.67        18.05 o                         
   5   5   2       1094.70       1219.54        28.50 o                         
   6   5   2        773.55        659.98        21.02 o                         
   7   5   2       1523.69       1685.22        42.55 o                         
   8   5   2         23.25         46.87        15.58 o                         
   9   5   2         97.48        130.67        24.05 o                         
  10   5   2        624.37        669.76        53.00 o                         
  11   5   2        774.32        695.38        47.57 o                         
  12   5   2         83.04        156.87        36.56 o                         
  13   5   2        288.39        253.76        42.99 o                         
  14   5   2        203.53        144.76        42.85 o                         
  15   5   2        107.91        127.96        45.76 o                         
  16   5   2         88.61        139.53        48.05 o                         
   0   6   2        374.18        300.40        22.71 o                         
   1   6   2      19876.06      20786.17       300.45 o                         
   2   6   2      11213.37      12019.61       223.15 o                         
   3   6   2       5404.35       5536.23        86.97 o                         
   4   6   2        972.46       1157.54        25.97 o                         
   5   6   2      13689.23      14108.44       209.14 o                         
   6   6   2       7761.55       7129.23       127.60 o                         
   7   6   2       6323.37       6493.29       133.51 o                         
   8   6   2        328.88        404.49        28.15 o                         
   9   6   2       4430.74       4276.40       111.65 o                         
  10   6   2       2677.00       2479.71        78.46 o                         
  11   6   2       3728.18       3445.62       102.48 o                         
  12   6   2         15.72         16.99        38.13 o                         
  13   6   2        994.26       1050.26        61.34 o                         
  14   6   2        383.65        328.43        48.15 o                         
  15   6   2       1076.21       1074.78        67.85 o                         
   1   7   2        855.27        932.96        27.58 o                         
   2   7   2         50.11         46.98        12.82 o                         
   3   7   2       1150.40       1155.89        45.52 o                         
   4   7   2         58.20         56.74        15.85 o                         
   5   7   2          3.44         31.41        18.32 o                         
   6   7   2       1179.47       1225.09        40.39 o                         
   7   7   2          8.66         23.36        24.65 o                         
   8   7   2         46.70         97.63        29.88 o                         
   9   7   2        403.17        415.02        39.54 o                         
  10   7   2        420.87        405.14        43.85 o                         
  11   7   2        339.37        430.23        51.78 o                         
  12   7   2        199.32        192.72        45.32 o                         
  13   7   2         93.83        101.36        48.22 o                         
  14   7   2        113.21        137.62        50.54 o                         
   0   8   2        258.24        196.92        32.27 o                         
   1   8   2       3426.91       3560.65        56.25 o                         
   2   8   2        312.36        410.31        22.15 o                         
   3   8   2       4490.21       4709.77        75.49 o                         
   4   8   2        125.34        134.32        24.75 o                         
   5   8   2       3520.69       3599.21        70.49 o                         
   6   8   2        123.36        153.39        29.68 o                         
   7   8   2       2230.82       2367.48        65.23 o                         
   8   8   2        344.48        442.86        40.71 o                         
   9   8   2       2593.20       2815.43        85.93 o                         
  10   8   2        192.65        127.07        44.00 o                         
  11   8   2        532.34        528.39        53.44 o                         
  12   8   2        496.56        448.59        53.25 o                         
  13   8   2       1972.10       2094.77       107.88 o                         
   1   9   2          1.90         41.88        21.61 o                         
   2   9   2          3.43         17.88        23.45 o                         
   3   9   2        148.12        203.88        27.84 o                         
   4   9   2        358.25        444.87        33.49 o                         
   5   9   2        198.88        196.03        31.96 o                         
   6   9   2          5.06         63.65        31.94 o                         
   7   9   2        808.29        715.23        52.77 o                         
   8   9   2        320.58        319.83        46.89 o                         
   9   9   2          0.87         14.79        42.05 o                         
  10   9   2        184.63        152.18        48.75 o                         
  11   9   2          3.00         36.23        47.84 o                         
  12   9   2         43.88          0.32       206.57 o                         
   0  10   2       3864.45       3685.62       136.17 o                         
   1  10   2       1853.34       1900.25        61.28 o                         
   2  10   2        159.17        205.85        28.54 o                         
   3  10   2        917.97        900.15        41.33 o                         
   4  10   2       1875.40       1883.32        73.77 o                         
   5  10   2       2234.39       2375.03        88.32 o                         
   6  10   2          5.96         35.51        41.62 o                         
   7  10   2        162.24        153.58        46.29 o                         
   8  10   2       1412.23       1361.14        69.46 o                         
   9  10   2       1574.07       1712.72        75.91 o                         
  10  10   2         55.31         66.91        52.69 o                         
   1  11   2         47.77         60.54        37.32 o                         
   2  11   2         77.40         48.94        34.58 o                         
   3  11   2        241.85        316.00        45.78 o                         
   4  11   2          0.99         45.41        46.10 o                         
   5  11   2        226.19        201.49        50.14 o                         
   6  11   2          4.72         42.83        46.14 o                         
   7  11   2        154.75        120.99        52.37 o                         
   0  12   2       1581.30       1577.67        93.27 o                         
   1  12   2        210.32        190.96        46.38 o                         
   2  12   2        172.62        124.07        48.41 o                         
   3  12   2        108.75         26.24       119.66 o                         
   1   0   3         45.89         47.73        11.69 o                         
   3   0   3       6348.93       8028.06       171.02 o                         
   5   0   3       1381.72       1750.92        32.52 o                         
   7   0   3        345.35        604.32        35.25 o                         
   9   0   3       1087.21       1516.80       107.40 o                         
  11   0   3        134.20        180.35        26.75 o                         
  13   0   3       1459.19       1239.07        67.54 o                         
  15   0   3        225.04        248.03        59.98 o                         
  17   0   3        104.58        157.10        68.07 o                         
   0   1   3       3986.09       6561.12       112.62 o                         
   1   1   3       1334.14       1787.96        74.34 o                         
   2   1   3      44393.61      41541.45       430.67 o                         
   3   1   3       4558.60       4569.36        60.11 o                         
   4   1   3        691.59        890.76        40.14 o                         
   5   1   3       5865.15       5054.02        80.44 o                         
   6   1   3      16316.52      15791.24       209.41 o                         
   7   1   3        219.75        349.28        13.63 o                         
   8   1   3         11.29         19.33         9.66 o                         
   9   1   3        227.91        240.98        15.22 o                         
  10   1   3       7879.06       8368.96       285.50 o                         
  11   1   3         68.16         18.40        15.60 o                         
  12   1   3          1.63         16.35        19.82 o                         
  13   1   3        266.09        324.48        26.49 o                         
  14   1   3       1606.81       1402.99        49.09 o                         
  15   1   3         53.76         48.91        33.96 o                         
  16   1   3        163.05        304.15        54.77 o                         
  17   1   3         32.20         78.76        50.26 o                         
   1   2   3         35.32         66.55         5.00 o                         
   2   2   3        421.41        510.09         9.62 o                         
   3   2   3       1181.08        928.48        30.48 o                         
   4   2   3        563.01        769.08        14.25 o                         
   5   2   3         94.72        100.92         7.16 o                         
   6   2   3       1400.38       1391.47        30.25 o                         
   7   2   3          2.96          8.20        11.51 o                         
   8   2   3       1283.77       1363.18        37.19 o                         
   9   2   3        150.89        117.08        20.88 o                         
  10   2   3         90.08        117.26        19.48 o                         
  11   2   3        574.80        729.97        45.24 o                         
  12   2   3        259.01        345.69        24.07 o                         
  13   2   3        151.07        257.08        31.37 o                         
  14   2   3        485.22        420.99        35.49 o                         
  15   2   3          3.00        132.64        39.62 o                         
  16   2   3         10.05         40.27        46.04 o                         
  17   2   3         34.88         50.44        60.22 o                         
   0   3   3      11581.59      13431.02       185.99 o                         
   1   3   3       4539.02       5364.55        60.37 o                         
   2   3   3      37447.26      35365.68       460.18 o                         
   3   3   3       1473.17       1400.08        29.18 o                         
   4   3   3         74.13         63.31         6.50 o                         
   5   3   3       2689.07       2884.72        49.62 o                         
   6   3   3       6396.19       5433.72        90.62 o                         
   7   3   3        166.04        220.20        14.83 o                         
   8   3   3         36.49         39.32        14.03 o                         
   9   3   3       1327.74       1139.95        33.47 o                         
  10   3   3       3390.90       3997.08       156.56 o                         
  11   3   3          9.28         49.85        20.16 o                         
  12   3   3        125.50         85.96        22.31 o                         
  13   3   3        677.69        651.29        39.15 o                         
  14   3   3       2012.14       1948.37        70.72 o                         
  15   3   3          2.93         29.11        36.87 o                         
  16   3   3         10.78        204.03        77.57 o                         
   1   4   3       8622.37       8882.46       109.17 o                         
   2   4   3       2030.18       2253.18        42.19 o                         
   3   4   3        431.70        589.37        20.50 o                         
   4   4   3       5047.25       4939.56        60.55 o                         
   5   4   3          1.00         10.41         6.96 o                         
   6   4   3        730.83        802.69        23.54 o                         
   7   4   3        205.69        361.41        23.55 o                         
   8   4   3        109.43         95.79        14.50 o                         
   9   4   3        194.52        379.53        23.51 o                         
  10   4   3        896.04        940.90        34.40 o                         
  11   4   3         10.17         55.04        23.17 o                         
  12   4   3         57.93         85.19        28.41 o                         
  13   4   3        179.28        183.82        40.13 o                         
  14   4   3          9.11         46.56        39.77 o                         
  15   4   3         64.84         58.10        42.17 o                         
  16   4   3         24.04         69.84        53.45 o                         
   0   5   3        306.58        296.99        21.18 o                         
   1   5   3        902.27       1164.67        22.43 o                         
   2   5   3      10643.25      10754.63       143.43 o                         
   3   5   3        610.28        738.98        18.27 o                         
   4   5   3        633.61        731.19        18.45 o                         
   5   5   3        676.10        733.19        22.11 o                         
   6   5   3       9073.72       8376.91       125.73 o                         
   7   5   3       1407.89       1372.13        43.71 o                         
   8   5   3       1053.03       1142.67        40.53 o                         
   9   5   3         26.67         59.24        19.92 o                         
  10   5   3       8168.58       7767.51       136.30 o                         
  11   5   3        391.43        377.15        40.65 o                         
  12   5   3        128.93        134.82        39.13 o                         
  13   5   3        527.92        620.56        49.60 o                         
  14   5   3        320.07        289.78        45.40 o                         
  15   5   3          9.25         24.98        43.94 o                         
   1   6   3        105.31        113.02        13.33 o                         
   2   6   3         18.95         35.80        16.56 o                         
   3   6   3          2.55          7.14         9.83 o                         
   4   6   3        508.29        561.52        27.95 o                         
   5   6   3          1.76         10.31        11.38 o                         
   6   6   3        213.86        129.76        14.59 o                         
   7   6   3        143.15        187.26        19.62 o                         
   8   6   3        187.11        204.37        32.36 o                         
   9   6   3        270.27        337.45        37.90 o                         
  10   6   3        207.04        212.79        39.48 o                         
  11   6   3         56.78        109.26        44.76 o                         
  12   6   3         14.91         38.82        39.93 o                         
  13   6   3        242.72        230.91        47.36 o                         
  14   6   3        145.88         98.12        46.19 o                         
  15   6   3          7.20         34.29        48.43 o                         
   0   7   3       5856.49       5832.22       117.99 o                         
   1   7   3       1440.62       1506.05        34.57 o                         
   2   7   3       9824.77      10069.92       168.49 o                         
   3   7   3        143.36        273.26        17.85 o                         
   4   7   3       1260.35       1236.66        45.04 o                         
   5   7   3        968.74       1192.21        33.51 o                         
   6   7   3       2171.16       1966.52        55.78 o                         
   7   7   3        647.51        675.89        40.75 o                         
   8   7   3         46.71         59.11        27.63 o                         
   9   7   3        233.71        272.99        40.94 o                         
  10   7   3        221.16        483.60       125.13 o                         
  11   7   3        228.69        202.22        45.61 o                         
  12   7   3         54.08         62.12        44.42 o                         
  13   7   3        298.30        318.15        53.25 o                         
  14   7   3        627.59        478.88        57.89 o                         
   1   8   3       2060.95       1907.77        42.90 o                         
   2   8   3         74.09        170.07        43.97 o                         
   3   8   3        431.41        427.55        25.49 o                         
   4   8   3        342.94        425.99        43.16 o                         
   5   8   3         77.05         80.04        23.11 o                         
   6   8   3          1.97         14.95        27.53 o                         
   7   8   3         60.89        119.56        30.89 o                         
   8   8   3        126.43         96.64        37.64 o                         
   9   8   3         46.05        119.02        41.61 o                         
  10   8   3        503.88        405.78        51.29 o                         
  11   8   3         12.23         64.83        45.09 o                         
  12   8   3         57.51         88.40        50.57 o                         
  13   8   3        130.50        137.33        52.13 o                         
   0   9   3         33.25         39.18        28.55 o                         
   1   9   3        701.88        769.19        32.47 o                         
   2   9   3       1052.80       1107.36        46.85 o                         
   3   9   3         74.11         95.06        25.44 o                         
   4   9   3       1469.52       1273.09        47.84 o                         
   5   9   3       1353.48       1532.03        50.73 o                         
   6   9   3       3006.92       2652.22        74.07 o                         
   7   9   3          1.81         31.85        39.20 o                         
   8   9   3        389.92        410.55        47.87 o                         
   9   9   3       1200.15       1212.47        62.78 o                         
  10   9   3        350.88        272.85        50.91 o                         
  11   9   3          1.03         76.42        50.64 o                         
   1  10   3          1.24         16.08        30.30 o                         
   2  10   3          0.34         32.73        27.73 o                         
   3  10   3          1.95         25.85        31.51 o                         
   4  10   3         51.99         76.07        35.39 o                         
   5  10   3        165.55        102.32        35.76 o                         
   6  10   3         96.62        119.12        44.30 o                         
   7  10   3         21.37         30.32        44.33 o                         
   8  10   3         29.32         49.21        45.87 o                         
   9  10   3          1.17         32.77        49.32 o                         
   0  11   3        226.63        302.75        56.50 o                         
   1  11   3        490.08        503.83        42.61 o                         
   2  11   3        245.40        258.87        49.40 o                         
   3  11   3        153.60        120.26        50.50 o                         
   4  11   3        476.10        476.02        56.58 o                         
   5  11   3        984.81       1084.97        74.75 o                         
   6  11   3        632.65        610.02        57.00 o                         
   7  11   3          0.53         21.64        49.01 o                         
   1  12   3         37.24         39.36        47.60 o                         
   2  12   3         23.44          0.00       123.97 o                         
   0   0   4     110723.05      96988.78      3002.03 o                         
   2   0   4        165.04        295.09        39.20 o                         
   4   0   4      77366.78      79893.02      2689.34 o                         
   6   0   4        601.88        453.33        25.06 o                         
   8   0   4      34658.52      34504.23       691.92 o                         
  10   0   4       6860.74       6948.33       152.93 o                         
  12   0   4       8727.49       9403.70       204.72 o                         
  14   0   4       1172.06       1235.45        73.66 o                         
  16   0   4       4183.64       4036.19       202.40 o                         
   1   1   4        176.92        152.36         6.62 o                         
   2   1   4       4921.48       4984.32        53.46 o                         
   3   1   4       3971.78       4086.82        59.86 o                         
   4   1   4         61.60         66.29         7.54 o                         
   5   1   4         61.45        237.63        30.56 o                         
   6   1   4          4.38         36.47         9.63 o                         
   7   1   4       3061.38       3117.58        50.64 o                         
   8   1   4        750.73        572.51        17.82 o                         
   9   1   4       1108.47       1092.74        33.63 o                         
  10   1   4        542.62        508.58        18.89 o                         
  11   1   4        829.87        866.01        31.17 o                         
  12   1   4         52.84         51.00        23.12 o                         
  13   1   4        902.31        921.20        34.35 o                         
  14   1   4         68.71        123.13        28.73 o                         
  15   1   4        661.47        657.12        44.90 o                         
  16   1   4         11.31         16.97        42.34 o                         
  17   1   4        179.06        219.11        55.87 o                         
   0   2   4      50318.62      49287.65       674.57 o                         
   1   2   4      11630.01      10789.82       102.35 o                         
   2   2   4       8415.47      10505.24       101.25 o                         
   3   2   4        639.45        735.95        11.53 o                         
   4   2   4      54236.58      59237.85      1154.19 o                         
   5   2   4       6887.47       7048.15        89.18 o                         
   6   2   4       1947.48       1799.43        34.10 o                         
   7   2   4       3316.22       3594.64        53.76 o                         
   8   2   4      17902.63      16726.46       239.87 o                         
   9   2   4        599.37        528.26        24.14 o                         
  10   2   4        558.89        493.52        26.29 o                         
  11   2   4        100.84        102.34        21.71 o                         
  12   2   4       3542.71       3192.99        67.39 o                         
  13   2   4       1731.61       1578.33        46.36 o                         
  14   2   4       1286.60       1141.01        46.02 o                         
  15   2   4         56.27         71.95        41.15 o                         
  16   2   4        479.06        659.33        60.89 o                         
  17   2   4          5.63         55.85       126.83 o                         
   1   3   4       2282.67       2589.87        36.88 o                         
   2   3   4        346.40        267.76        13.69 o                         
   3   3   4        964.87       1107.68        24.99 o                         
   4   3   4       4847.72       5589.08        98.79 o                         
   5   3   4         12.98         84.22        76.27 o                         
   6   3   4          1.72          8.17        12.31 o                         
   7   3   4       1959.36       2026.62        42.23 o                         
   8   3   4         85.43         83.37        21.13 o                         
   9   3   4        221.34        270.53        22.66 o                         
  10   3   4       1032.49        928.55        32.33 o                         
  11   3   4        744.85        660.31        33.27 o                         
  12   3   4        379.36        465.88        27.62 o                         
  13   3   4        220.56        198.46        34.40 o                         
  14   3   4          2.49         16.45        32.06 o                         
  15   3   4        687.43        502.60        57.56 o                         
  16   3   4         45.67         62.66        51.49 o                         
   0   4   4      24307.54      22235.46       394.56 o                         
   1   4   4      10707.94       9707.60       140.77 o                         
   2   4   4         23.92         55.90         9.63 o                         
   3   4   4       3112.17       2786.78        55.97 o                         
   4   4   4      25113.95      26962.77       500.57 o                         
   5   4   4       8127.54       8128.74       119.36 o                         
   6   4   4        449.57        463.34        18.39 o                         
   7   4   4       6722.02       6996.24       119.17 o                         
   8   4   4      14721.04      14667.77       237.65 o                         
   9   4   4       2744.25       3007.60        73.27 o                         
  10   4   4        377.49        409.56        27.17 o                         
  11   4   4       6370.20       6467.39       125.61 o                         
  12   4   4       3298.05       3336.25        86.21 o                         
  13   4   4       1127.04       1155.60        58.64 o                         
  14   4   4          5.86         31.78        37.28 o                         
  15   4   4       1021.93       1197.04        64.88 o                         
  16   4   4       1951.67       1897.25        90.57 o                         
   1   5   4       1921.65       2072.30        46.40 o                         
   2   5   4        109.26         78.66        12.13 o                         
   3   5   4        688.01        796.56        24.15 o                         
   4   5   4         94.74        178.14        14.09 o                         
   5   5   4        212.46        118.79        16.18 o                         
   6   5   4        213.37        313.82        10.60 o                         
   7   5   4        802.83        721.79        29.31 o                         
   8   5   4         10.29         49.44        17.96 o                         
   9   5   4       2455.02       2318.55        56.84 o                         
  10   5   4        371.28        417.43        31.19 o                         
  11   5   4        423.64        422.51        40.16 o                         
  12   5   4         55.04         34.13        37.47 o                         
  13   5   4        208.99        261.78        44.06 o                         
  14   5   4         32.23         82.25        43.16 o                         
  15   5   4       1101.75        945.77        96.71 o                         
   0   6   4       2619.88       2243.33        62.17 o                         
   1   6   4       7905.90       7255.15       106.67 o                         
   2   6   4        284.77        232.92        15.57 o                         
   3   6   4      11260.41      10795.45       149.26 o                         
   4   6   4       6212.92       6439.50       148.70 o                         
   5   6   4       2720.39       2421.41        44.25 o                         
   6   6   4        821.97        644.27        28.61 o                         
   7   6   4      10092.59       9256.15       163.08 o                         
   8   6   4       1464.81       1478.51        43.50 o                         
   9   6   4        174.99        222.99        30.11 o                         
  10   6   4          4.81         62.29        37.21 o                         
  11   6   4       2433.79       2540.10        80.67 o                         
  12   6   4        257.59        191.20        45.12 o                         
  13   6   4        887.63        992.55        58.88 o                         
  14   6   4         22.53         53.25        46.62 o                         
   1   7   4        203.91        192.87        18.03 o                         
   2   7   4         65.32         71.03        17.81 o                         
   3   7   4          1.19         33.26        15.79 o                         
   4   7   4        166.74        217.28        18.84 o                         
   5   7   4         55.99        183.49        39.95 o                         
   6   7   4        221.89        167.15        28.50 o                         
   7   7   4        305.84        310.66        33.23 o                         
   8   7   4         37.11         47.88        30.07 o                         
   9   7   4        145.28        248.51        39.66 o                         
  10   7   4        301.62        347.40        44.57 o                         
  11   7   4         99.70         77.13        43.79 o                         
  12   7   4        206.80        222.73        47.81 o                         
  13   7   4         53.53         17.35        47.44 o                         
  14   7   4         77.37         15.67       127.82 o                         
   0   8   4       6060.81       5788.25       135.50 o                         
   1   8   4       4073.09       3835.94        78.85 o                         
   2   8   4       4939.69       5034.77        87.63 o                         
   3   8   4       1968.05       2015.91        55.45 o                         
   4   8   4       1007.17       1116.51        37.87 o                         
   5   8   4       2456.92       2179.72        65.76 o                         
   6   8   4       1319.15       1311.91        54.18 o                         
   7   8   4       3406.70       3294.70        86.60 o                         
   8   8   4        644.34        757.97        47.81 o                         
   9   8   4       1099.04        955.75        57.48 o                         
  10   8   4       2096.53       1897.68        82.09 o                         
  11   8   4       2307.97       2395.79        89.16 o                         
  12   8   4         89.19         81.36        49.42 o                         
   1   9   4        196.88        166.99        25.25 o                         
   2   9   4          8.55         13.25        23.97 o                         
   3   9   4         28.83        102.06        32.43 o                         
   4   9   4        411.70        352.47        36.84 o                         
   5   9   4        652.23        749.22        69.81 o                         
   6   9   4         28.64         18.77        32.13 o                         
   7   9   4         42.07         33.11        39.81 o                         
   8   9   4        501.59        601.14        50.73 o                         
   9   9   4         60.23         84.96        46.91 o                         
  10   9   4        350.35        417.91        53.55 o                         
  11   9   4        220.31        145.60        53.20 o                         
   0  10   4        328.16        266.15        49.95 o                         
   1  10   4        754.39        862.04        42.03 o                         
   2  10   4       2759.83       2766.88        81.13 o                         
   3  10   4        846.51        917.15        47.48 o                         
   4  10   4          2.46         17.64        33.97 o                         
   5  10   4        715.23        603.41        46.18 o                         
   6  10   4        751.57        832.45        54.46 o                         
   7  10   4        477.58        444.44        51.02 o                         
   8  10   4          0.90         34.62        46.05 o                         
   9  10   4         86.81         85.91        50.51 o                         
   1  11   4          7.03         11.79        36.80 o                         
   2  11   4        146.12        114.04        50.92 o                         
   3  11   4         24.03         34.34        44.79 o                         
   4  11   4        187.12        168.30        44.88 o                         
   5  11   4         31.76         20.89        47.58 o                         
   6  11   4          9.36         40.53        48.27 o                         
   1   0   5       1137.00       1531.60        40.45 o                         
   3   0   5        253.67        473.17        23.85 o                         
   5   0   5       2946.85       4383.15       200.66 o                         
   7   0   5        672.63        705.27        36.30 o                         
   9   0   5       1569.53       1525.86        77.75 o                         
  11   0   5        221.84        183.49        44.59 o                         
  13   0   5        272.47        347.98        43.06 o                         
  15   0   5         61.12         84.42        49.87 o                         
   0   1   5      42896.00      41491.43       816.63 o                         
   1   1   5         91.50        242.52        21.78 o                         
   2   1   5        156.93        189.30        13.06 o                         
   3   1   5       2958.35       2831.30        59.67 o                         
   4   1   5      32848.17      31303.46       452.00 o                         
   5   1   5       2618.63       2992.23        56.84 o                         
   6   1   5        207.68        186.55        14.08 o                         
   7   1   5        984.63       1097.81        26.74 o                         
   8   1   5      11391.77      11993.76       366.60 o                         
   9   1   5       1955.57       1828.70        40.50 o                         
  10   1   5        356.96        362.31        24.66 o                         
  11   1   5       1816.39       1649.41        49.40 o                         
  12   1   5       3005.12       2882.83        66.37 o                         
  13   1   5         78.20        102.84        29.57 o                         
  14   1   5        439.85        429.24        36.64 o                         
  15   1   5        437.45        501.25        43.04 o                         
  16   1   5        574.67        548.41        52.08 o                         
   1   2   5          7.04          7.67         6.46 o                         
   2   2   5       2889.73       3021.52        43.18 o                         
   3   2   5       2254.61       2642.56        44.52 o                         
   4   2   5        158.35        118.98        17.68 o                         
   5   2   5       1262.50       1584.94        43.40 o                         
   6   2   5         16.84         23.12        11.65 o                         
   7   2   5         59.71         36.01        14.32 o                         
   8   2   5       1431.25       1353.57        33.42 o                         
   9   2   5       3226.39       3045.74        58.38 o                         
  10   2   5         29.97         56.91        20.34 o                         
  11   2   5        272.49        285.62        27.03 o                         
  12   2   5         11.07         33.98        24.04 o                         
  13   2   5         12.38         24.89        25.06 o                         
  14   2   5          1.48         35.32        32.65 o                         
  15   2   5        313.05        295.52        46.21 o                         
  16   2   5          1.21         49.96        47.93 o                         
   0   3   5      19061.97      19143.48       332.54 o                         
   1   3   5        763.83        473.64        14.43 o                         
   2   3   5         40.13         22.89        10.18 o                         
   3   3   5       5596.75       5267.50        71.67 o                         
   4   3   5      16515.22      15697.42       204.51 o                         
   5   3   5       1012.36       1076.55        24.86 o                         
   6   3   5         46.34         83.38        17.65 o                         
   7   3   5         76.04        123.64        11.63 o                         
   8   3   5       8766.22       9102.33       318.22 o                         
   9   3   5        767.62        999.67        34.37 o                         
  10   3   5       1648.40       1609.98        43.21 o                         
  11   3   5        104.31         68.84        23.27 o                         
  12   3   5       3366.12       3020.93        68.31 o                         
  13   3   5        208.06        217.66        35.43 o                         
  14   3   5        372.12        395.75        40.00 o                         
  15   3   5         79.85         92.31        48.58 o                         
  16   3   5       1240.02       1484.31        89.70 o                         
   1   4   5       1758.95       1688.58        33.31 o                         
   2   4   5       1225.24       1239.04        26.44 o                         
   3   4   5       2475.10       2657.19        38.54 o                         
   4   4   5        151.50        196.46        19.17 o                         
   5   4   5        359.00        395.64        17.44 o                         
   6   4   5        237.00        308.30        21.35 o                         
   7   4   5        127.40        106.91        31.10 o                         
   8   4   5        490.53        550.50        25.86 o                         
   9   4   5        392.54        460.64        26.84 o                         
  10   4   5        613.24        611.89        32.18 o                         
  11   4   5        508.95        621.82        33.06 o                         
  12   4   5         30.28         15.36        31.07 o                         
  13   4   5         31.08         46.55        40.27 o                         
  14   4   5         20.39         62.16        40.33 o                         
  15   4   5        162.53        193.78        45.71 o                         
   0   5   5      23525.77      22380.15       510.63 o                         
   1   5   5       1870.95       1647.12        38.44 o                         
   2   5   5          9.34         20.92        13.36 o                         
   3   5   5       2455.34       2301.55        45.80 o                         
   4   5   5       7496.32       7204.54       109.23 o                         
   5   5   5         61.68         73.74        11.44 o                         
   6   5   5       1295.35       1459.01        37.38 o                         
   7   5   5       4695.84       4701.90        85.60 o                         
   8   5   5       2229.66       2397.53       144.30 o                         
   9   5   5        183.71        221.00        25.40 o                         
  10   5   5        288.00        242.17        28.05 o                         
  11   5   5       1319.85       1504.19        55.61 o                         
  12   5   5       1402.07       1283.23        63.40 o                         
  13   5   5        235.54        300.17        47.02 o                         
  14   5   5         10.27         16.15        44.37 o                         
  15   5   5        502.92        542.78        69.35 o                         
   1   6   5         10.37         18.50        15.37 o                         
   2   6   5        455.03        457.08        20.92 o                         
   3   6   5        100.06         88.95        14.29 o                         
   4   6   5         71.81        177.91        37.78 o                         
   5   6   5        966.56       1202.99        34.25 o                         
   6   6   5         92.72        181.99        31.82 o                         
   7   6   5         63.15        181.15        56.07 o                         
   8   6   5        194.07        178.12        26.54 o                         
   9   6   5         33.96         50.98        30.62 o                         
  10   6   5        156.64        154.48        33.93 o                         
  11   6   5        245.87        193.36        43.52 o                         
  12   6   5         13.37         12.67        40.76 o                         
  13   6   5        183.78        136.46        48.43 o                         
  14   6   5         30.65         36.76        45.82 o                         
   0   7   5       3484.28       3387.72        78.27 o                         
   1   7   5        750.04        725.95        29.29 o                         
   2   7   5        324.15        337.55        23.40 o                         
   3   7   5       2540.41       2344.97        49.67 o                         
   4   7   5       3570.40       3531.96        65.87 o                         
   5   7   5        406.02        388.71        23.69 o                         
   6   7   5        333.13        313.29        28.93 o                         
   7   7   5       2052.00       2081.10        66.91 o                         
   8   7   5       3153.54       3263.91        80.04 o                         
   9   7   5        109.29        145.75        33.39 o                         
  10   7   5        113.10         96.07        42.15 o                         
  11   7   5       1952.95       2030.53        82.53 o                         
  12   7   5        690.21        655.91        61.12 o                         
  13   7   5        104.82        129.44        50.38 o                         
   1   8   5         77.96         44.14        21.17 o                         
   2   8   5        207.05        238.94        25.37 o                         
   3   8   5        701.95        727.76        30.15 o                         
   4   8   5          5.12         65.85        28.24 o                         
   5   8   5          2.52         10.89        29.14 o                         
   6   8   5         36.25        122.81        36.80 o                         
   7   8   5         58.17         69.85        33.26 o                         
   8   8   5        124.39         71.36        36.25 o                         
   9   8   5       1499.00       1614.15        71.22 o                         
  10   8   5          4.69         37.42        46.50 o                         
  11   8   5         28.23        104.54        47.92 o                         
  12   8   5         41.57         74.76        53.33 o                         
   0   9   5       1059.70       1108.57        62.78 o                         
   1   9   5       1212.77       1337.51        48.43 o                         
   2   9   5        389.13        446.15        30.77 o                         
   3   9   5       1168.44       1180.40        48.73 o                         
   4   9   5       2347.90       2245.62        68.75 o                         
   5   9   5        393.13        365.36        40.40 o                         
   6   9   5        619.73        611.07        44.24 o                         
   7   9   5       1085.25       1193.77        64.83 o                         
   8   9   5        243.17        242.58        49.32 o                         
   9   9   5        236.03        225.62        49.40 o                         
  10   9   5         48.11         95.64        49.40 o                         
   1  10   5        547.29        527.56        41.43 o                         
   2  10   5          2.31         24.20        30.33 o                         
   3  10   5        309.55        308.22        38.43 o                         
   4  10   5         38.56         37.15        35.42 o                         
   5  10   5          7.39         68.03        37.33 o                         
   6  10   5          1.51         59.79        44.69 o                         
   7  10   5         21.94         42.13        45.78 o                         
   8  10   5         81.38        104.08        49.79 o                         
   0  11   5        641.03        771.41        69.18 o                         
   1  11   5        283.11        349.69        42.12 o                         
   2  11   5        351.54        379.18        50.06 o                         
   3  11   5        162.79        180.08        50.31 o                         
   4  11   5        149.95        155.24        46.18 o                         
   5  11   5        532.52        580.83        59.50 o                         
   6  11   5        164.24          9.56       141.24 o                         
   0   0   6       2396.13       2082.03       118.49 o                         
   2   0   6      71085.06      70675.62      1406.86 o                         
   4   0   6       5201.84       5380.09        97.68 o                         
   6   0   6       9929.12      10445.01       341.01 o                         
   8   0   6       3199.36       3007.19        80.83 o                         
  10   0   6       2705.91       2621.52        77.06 o                         
  12   0   6        164.09        161.62        41.28 o                         
  14   0   6       1862.83       2174.96        93.27 o                         
  16   0   6         26.43          9.00        65.45 o                         
   1   1   6          7.16         16.09         8.17 o                         
   2   1   6        450.74        297.92        13.36 o                         
   3   1   6        643.37        728.58        21.48 o                         
   4   1   6       2773.32       2740.36        49.93 o                         
   5   1   6        118.03        123.11        16.07 o                         
   6   1   6        102.90        189.94        16.99 o                         
   7   1   6        535.52        706.37        33.40 o                         
   8   1   6        685.98        708.20        22.91 o                         
   9   1   6       1445.32       1332.03        41.01 o                         
  10   1   6       1716.47       1715.02        40.03 o                         
  11   1   6         68.43        121.74        23.40 o                         
  12   1   6         62.99         40.75        28.45 o                         
  13   1   6       1456.98       1228.46        49.75 o                         
  14   1   6        237.84        166.87        32.28 o                         
  15   1   6        202.66        176.43        42.12 o                         
  16   1   6          3.44          9.34        41.18 o                         
   0   2   6         14.84          8.31        11.24 o                         
   1   2   6       1804.12       1622.78        43.46 o                         
   2   2   6      25993.60      24356.93       378.52 o                         
   3   2   6        883.28        931.18        29.58 o                         
   4   2   6          3.75         25.00        10.75 o                         
   5   2   6       4101.48       3942.23        73.54 o                         
   6   2   6      18697.51      20750.27       462.95 o                         
   7   2   6         18.57         35.54        13.09 o                         
   8   2   6         10.87         82.74        20.60 o                         
   9   2   6       4438.22       4348.19        79.69 o                         
  10   2   6      16181.84      16001.91       267.46 o                         
  11   2   6        486.52        467.01        30.47 o                         
  12   2   6         98.17         86.35        25.43 o                         
  13   2   6        514.67        566.27        34.34 o                         
  14   2   6       1619.42       1705.51        63.83 o                         
  15   2   6        374.97        384.16        52.49 o                         
  16   2   6        974.93        997.72        71.19 o                         
   1   3   6       4226.62       4096.52        61.69 o                         
   2   3   6         12.27         25.78        10.21 o                         
   3   3   6         83.61         42.89        12.38 o                         
   4   3   6       1350.67       1311.49        31.24 o                         
   5   3   6        476.08        558.97        20.08 o                         
   6   3   6        417.26        484.71        17.64 o                         
   7   3   6       1462.23       1430.38        39.48 o                         
   8   3   6         14.64         15.02        13.69 o                         
   9   3   6       1361.04       1202.99        37.08 o                         
  10   3   6        166.84        201.63        26.79 o                         
  11   3   6        752.23        883.04        34.65 o                         
  12   3   6        142.47        120.40        27.34 o                         
  13   3   6        492.10        522.15        35.90 o                         
  14   3   6          3.29         31.73        34.47 o                         
  15   3   6        370.62        404.25        56.38 o                         
  16   3   6        124.89        130.32       121.28 o                         
   0   4   6        226.83        172.19        22.60 o                         
   1   4   6       9151.47       9342.07       136.15 o                         
   2   4   6      12769.79      12126.24       193.49 o                         
   3   4   6       3117.32       2887.49        49.73 o                         
   4   4   6         64.16         57.05        13.80 o                         
   5   4   6       6904.33       6422.85        98.87 o                         
   6   4   6       5119.40       5245.83       121.22 o                         
   7   4   6       2983.31       2857.68        66.67 o                         
   8   4   6         15.14         36.37        19.60 o                         
   9   4   6        786.35        711.72        30.53 o                         
  10   4   6        868.32        898.50        34.42 o                         
  11   4   6        448.48        467.18        32.62 o                         
  12   4   6          7.83         52.53        28.39 o                         
  13   4   6       1001.68       1228.03        61.35 o                         
  14   4   6        469.83        454.91        49.91 o                         
  15   4   6         84.35         84.92        52.74 o                         
   1   5   6        114.43        123.83        16.27 o                         
   2   5   6        163.62        235.34        16.49 o                         
   3   5   6        682.75        670.68        25.56 o                         
   4   5   6       1087.83        948.24        29.72 o                         
   5   5   6        722.38        840.91        30.41 o                         
   6   5   6        116.69        160.68        28.63 o                         
   7   5   6        162.59        213.97        30.68 o                         
   8   5   6          6.97         57.12        19.53 o                         
   9   5   6         12.91         51.54        25.78 o                         
  10   5   6        444.44        471.09        32.41 o                         
  11   5   6         97.91         63.25        33.60 o                         
  12   5   6        444.83        442.22        57.67 o                         
  13   5   6         59.99         54.21        42.23 o                         
  14   5   6         25.32        103.78        46.06 o                         
   0   6   6       2048.54       1785.52        57.51 o                         
   1   6   6       3808.76       3623.78        73.16 o                         
   2   6   6       5640.94       5643.53        95.42 o                         
   3   6   6       2982.41       2952.56        62.74 o                         
   4   6   6       3873.37       3898.51        70.50 o                         
   5   6   6       1701.01       1885.29        51.29 o                         
   6   6   6       3907.60       4063.25       120.11 o                         
   7   6   6       4676.49       4663.13       123.82 o                         
   8   6   6        778.52        849.38        38.29 o                         
   9   6   6       2042.43       2050.03        71.52 o                         
  10   6   6        441.14        443.58        40.77 o                         
  11   6   6       1621.95       1355.88        66.29 o                         
  12   6   6        249.65        246.58        46.77 o                         
  13   6   6       1700.31       1816.33        81.86 o                         
  14   6   6        177.84        229.15        53.77 o                         
   1   7   6        140.15        132.27        19.88 o                         
   2   7   6         67.07         73.99        19.01 o                         
   3   7   6       1184.51       1038.77        31.76 o                         
   4   7   6        641.06        576.02        29.36 o                         
   5   7   6          0.64         15.32        19.76 o                         
   6   7   6        158.67        212.04        27.76 o                         
   7   7   6        427.63        466.73        53.39 o                         
   8   7   6         83.06        112.60        34.45 o                         
   9   7   6        372.26        323.52        37.37 o                         
  10   7   6        819.42        610.99        52.85 o                         
  11   7   6        130.05         92.38        47.19 o                         
  12   7   6         92.56         75.62        50.26 o                         
  13   7   6        302.77        292.68        58.06 o                         
   0   8   6       2483.44       2392.23        82.11 o                         
   1   8   6       2944.01       2859.49        54.72 o                         
   2   8   6         90.36        115.88        24.57 o                         
   3   8   6        388.57        362.22        27.78 o                         
   4   8   6       1415.59       1224.27        40.46 o                         
   5   8   6       3505.24       3296.73        79.03 o                         
   6   8   6        103.78        109.14        33.66 o                         
   7   8   6        470.41        456.41        39.85 o                         
   8   8   6       1502.12       1536.78        66.67 o                         
   9   8   6        370.53        349.30        48.86 o                         
  10   8   6        161.70        136.83        53.31 o                         
  11   8   6        113.49        168.62        54.22 o                         
   1   9   6         68.18         57.34        25.41 o                         
   2   9   6          1.69         19.34        25.65 o                         
   3   9   6          7.02         24.55        26.60 o                         
   4   9   6         50.81         85.72        32.76 o                         
   5   9   6         32.29         62.65        35.05 o                         
   6   9   6        474.36        573.33        43.60 o                         
   7   9   6         15.16         72.29        36.82 o                         
   8   9   6        135.88         96.35        48.86 o                         
   9   9   6         41.79         50.50        49.10 o                         
  10   9   6         76.49        104.83        53.45 o                         
   0  10   6       2727.77       2440.75       114.53 o                         
   1  10   6        788.44        835.70        44.31 o                         
   2  10   6        269.46        286.04        41.02 o                         
   3  10   6          7.71         42.49        36.25 o                         
   4  10   6       1947.90       1883.21        81.76 o                         
   5  10   6       1065.11       1156.92        57.52 o                         
   6  10   6          0.20         25.88        43.56 o                         
   7  10   6         14.55         50.86        49.68 o                         
   8  10   6        786.26        745.23       239.93 o                         
   1  11   6         28.49         24.33        50.31 o                         
   2  11   6          8.04         34.27        46.36 o                         
   3  11   6          0.65         56.10        51.19 o                         
   4  11   6        214.81        211.62        47.85 o                         
   1   0   7       2882.46       2786.41        64.53 o                         
   3   0   7       1795.21       2108.45        61.05 o                         
   5   0   7       2054.00       2226.73       107.01 o                         
   7   0   7        688.51        856.07        34.15 o                         
   9   0   7       1519.12       1280.68        62.86 o                         
  11   0   7        367.46        164.91        35.76 o                         
  13   0   7        388.18        323.92        52.22 o                         
  15   0   7         53.53         61.45        51.96 o                         
   0   1   7       5712.37       5580.36       119.50 o                         
   1   1   7        154.06        137.24        13.25 o                         
   2   1   7      19812.84      18278.11       262.32 o                         
   3   1   7        320.42        267.85        19.41 o                         
   4   1   7         36.49         44.34        11.30 o                         
   5   1   7        623.31        773.40        26.80 o                         
   6   1   7      25206.54      25437.67       358.44 o                         
   7   1   7          2.64         35.67        16.84 o                         
   8   1   7        311.42        341.15        21.26 o                         
   9   1   7          2.76         30.48        19.22 o                         
  10   1   7       6323.02       6197.49       103.13 o                         
  11   1   7        125.87        125.41        25.49 o                         
  12   1   7        945.26        997.17        39.25 o                         
  13   1   7        205.31        166.00        34.37 o                         
  14   1   7       2760.55       2631.72        74.05 o                         
  15   1   7         20.63         84.57        36.50 o                         
  16   1   7         30.16        105.20       148.33 o                         
   1   2   7        138.81        133.98        13.14 o                         
   2   2   7        246.13        292.73        20.10 o                         
   3   2   7       1195.16       1290.03        33.99 o                         
   4   2   7          0.45         35.08         9.87 o                         
   5   2   7       1495.18       1359.91        45.59 o                         
   6   2   7        210.55        396.81        36.37 o                         
   7   2   7        294.22        332.85        22.52 o                         
   8   2   7         71.58         74.19        20.27 o                         
   9   2   7         23.54         31.46        20.49 o                         
  10   2   7        813.55        724.58        37.69 o                         
  11   2   7          1.40         15.36        27.15 o                         
  12   2   7        122.36         77.52        29.07 o                         
  13   2   7         85.33         98.69        30.62 o                         
  14   2   7        139.48         94.52        37.70 o                         
  15   2   7         21.34         53.46        46.51 o                         
   0   3   7        322.83        376.79        19.57 o                         
   1   3   7       2244.52       2171.08        46.42 o                         
   2   3   7      30490.05      28536.22       445.76 o                         
   3   3   7        153.95        123.66        13.72 o                         
   4   3   7         94.45        110.49        13.69 o                         
   5   3   7       2315.51       2102.31        43.35 o                         
   6   3   7      17602.79      17926.68       273.00 o                         
   7   3   7        123.13         85.89        18.32 o                         
   8   3   7         21.19         77.14        18.57 o                         
   9   3   7       2790.99       2669.33        59.81 o                         
  10   3   7       3492.05       3438.78        76.89 o                         
  11   3   7        270.06        330.09        29.39 o                         
  12   3   7        463.99        384.31        35.18 o                         
  13   3   7        355.18        432.74        36.57 o                         
  14   3   7       1134.91       1271.93        64.98 o                         
  15   3   7        313.05        438.83        63.67 o                         
   1   4   7        609.96        756.76        22.16 o                         
   2   4   7        282.79        258.42        18.17 o                         
   3   4   7          1.17          5.22        13.15 o                         
   4   4   7         21.69         51.20        14.66 o                         
   5   4   7        438.19        514.72        34.19 o                         
   6   4   7         26.73        129.83        26.10 o                         
   7   4   7          1.17         20.69        16.04 o                         
   8   4   7        135.70        323.56        67.23 o                         
   9   4   7        491.31        511.78        30.26 o                         
  10   4   7         37.06         55.85        25.54 o                         
  11   4   7        257.94        292.68        34.28 o                         
  12   4   7          1.01         29.18        30.51 o                         
  13   4   7        110.01         97.23        44.39 o                         
  14   4   7         23.56         70.43        46.79 o                         
  15   4   7        125.19        132.84       185.91 o                         
   0   5   7        294.05        308.93        28.46 o                         
   1   5   7        943.64        911.02        28.85 o                         
   2   5   7      14010.34      14151.84       197.64 o                         
   3   5   7       4491.68       4308.55        78.16 o                         
   4   5   7        423.77        341.45        24.19 o                         
   5   5   7       1277.99       1230.44        36.46 o                         
   6   5   7       9621.81       9093.60       144.69 o                         
   7   5   7        575.38        727.19        43.87 o                         
   8   5   7         14.10         27.46        23.97 o                         
   9   5   7       1668.17       1607.32        55.84 o                         
  10   5   7       5260.46       5113.20       102.99 o                         
  11   5   7        318.72        381.54        39.80 o                         
  12   5   7         96.75        120.52        45.49 o                         
  13   5   7        475.87        550.99        71.65 o                         
  14   5   7        565.65        631.78        61.01 o                         
   1   6   7        296.50        325.80        22.55 o                         
   2   6   7        474.72        454.27        23.68 o                         
   3   6   7         56.12         56.96        18.81 o                         
   4   6   7       1883.53       2027.15        50.99 o                         
   5   6   7        295.16        319.02        22.27 o                         
   6   6   7        161.65        247.13        62.35 o                         
   7   6   7         15.25         96.14        26.21 o                         
   8   6   7         34.70        119.58        28.49 o                         
   9   6   7        683.11        731.93        43.08 o                         
  10   6   7         99.77        154.17        39.63 o                         
  11   6   7         12.85         42.97        45.03 o                         
  12   6   7        226.36        146.39        50.00 o                         
  13   6   7        416.21        468.44        57.59 o                         
   0   7   7        591.05        553.27        35.10 o                         
   1   7   7       1131.00       1195.06        35.40 o                         
   2   7   7       4486.46       4414.71        90.00 o                         
   3   7   7       4075.31       3891.19        70.62 o                         
   4   7   7         34.17         26.25        21.33 o                         
   5   7   7        838.61        936.42        41.29 o                         
   6   7   7       1854.27       1883.16        90.44 o                         
   7   7   7        642.75        780.03        44.87 o                         
   8   7   7         71.46        121.07        37.26 o                         
   9   7   7       2070.77       2021.92        73.69 o                         
  10   7   7        711.37        734.35        59.19 o                         
  11   7   7        367.26        371.89        56.77 o                         
  12   7   7        142.81        120.71        53.41 o                         
   1   8   7        145.69         71.95        23.33 o                         
   2   8   7        288.53        282.74        30.16 o                         
   3   8   7        137.49        156.39        25.88 o                         
   4   8   7          8.73         12.04        26.25 o                         
   5   8   7          1.13         39.59        32.41 o                         
   6   8   7          2.26         68.75        36.58 o                         
   7   8   7         66.91        145.18        39.96 o                         
   8   8   7        206.46        206.73        42.58 o                         
   9   8   7         50.94         38.90        46.71 o                         
  10   8   7         13.11         14.08        49.18 o                         
  11   8   7         17.21         98.60        53.06 o                         
   0   9   7        155.92        136.30        42.56 o                         
   1   9   7        931.77       1019.38        38.76 o                         
   2   9   7       1036.78       1132.38        44.30 o                         
   3   9   7        944.33       1140.64        51.58 o                         
   4   9   7        411.80        446.63        42.24 o                         
   5   9   7       1569.51       1540.79        62.15 o                         
   6   9   7        928.13        926.56        58.48 o                         
   7   9   7         83.53         82.02        40.99 o                         
   8   9   7        150.23        221.46        52.30 o                         
   9   9   7       1923.00       1931.92        85.42 o                         
   1  10   7          1.99         31.12        34.31 o                         
   2  10   7          8.25         42.32        45.38 o                         
   3  10   7         74.33        100.90        42.56 o                         
   4  10   7         14.15         32.64        42.32 o                         
   5  10   7         25.57         41.20        43.17 o                         
   6  10   7          1.63         40.44        44.59 o                         
   7  10   7         83.28        173.04       189.09 o                         
   0  11   7       1498.89       1209.56       130.82 o                         
   1  11   7        538.79        628.51        64.55 o                         
   2  11   7        688.80        719.60       160.38 o                         
   0   0   8      31446.24      31312.86       958.86 o                         
   2   0   8          3.14         14.73        18.39 o                         
   4   0   8       9963.04      10234.05       240.15 o                         
   6   0   8         83.25        173.37        51.12 o                         
   8   0   8      10354.33      10647.41       434.30 o                         
  10   0   8        154.66        110.44        30.99 o                         
  12   0   8       2658.36       2413.44       104.20 o                         
  14   0   8         22.97         36.01        49.56 o                         
   1   1   8       1631.78       1737.73        37.19 o                         
   2   1   8        157.24        113.87        13.41 o                         
   3   1   8        442.77        446.50        20.55 o                         
   4   1   8          1.26          7.72        10.13 o                         
   5   1   8       1087.87        983.36        29.24 o                         
   6   1   8        273.19        231.54        23.19 o                         
   7   1   8         36.21         58.95        18.61 o                         
   8   1   8          3.38         20.45        18.93 o                         
   9   1   8        481.17        590.53        70.17 o                         
  10   1   8         40.25         19.04        22.55 o                         
  11   1   8        732.60        682.56        34.23 o                         
  12   1   8         65.10        149.89        31.02 o                         
  13   1   8        155.42        137.73        34.87 o                         
  14   1   8          1.31         43.31        34.55 o                         
  15   1   8        177.64        224.21        60.21 o                         
   0   2   8      11503.28      11098.01       286.00 o                         
   1   2   8        558.64        611.83        29.82 o                         
   2   2   8        677.50        631.44        24.64 o                         
   3   2   8       1067.09        828.25        30.96 o                         
   4   2   8       7590.17       7026.92       114.95 o                         
   5   2   8        715.62        830.75        23.39 o                         
   6   2   8        299.54        305.09        33.25 o                         
   7   2   8        403.37        391.85        22.66 o                         
   8   2   8       1365.52       1468.65        49.00 o                         
   9   2   8        454.17        512.39        27.03 o                         
  10   2   8          3.37         69.49        25.03 o                         
  11   2   8        152.51        156.73        28.57 o                         
  12   2   8       1597.65       1707.97        52.77 o                         
  13   2   8        282.26        251.26        36.58 o                         
  14   2   8         15.09        123.34        42.68 o                         
  15   2   8        142.97        274.49        53.08 o                         
   1   3   8       1039.32       1094.64        30.58 o                         
   2   3   8        236.65        180.93        18.09 o                         
   3   3   8         53.43         55.48        16.09 o                         
   4   3   8          6.52         74.10        18.41 o                         
   5   3   8         10.48         27.60        16.75 o                         
   6   3   8        136.18        169.00        19.86 o                         
   7   3   8       1430.75       1404.92        40.43 o                         
   8   3   8          2.51         22.06        19.98 o                         
   9   3   8         13.14        253.15        75.53 o                         
  10   3   8        107.59        154.47        26.78 o                         
  11   3   8        628.76        516.57        36.89 o                         
  12   3   8        380.62        427.45        38.52 o                         
  13   3   8          2.96         27.38        34.77 o                         
  14   3   8         53.05         73.59        46.86 o                         
   0   4   8      10938.75      10414.43       196.45 o                         
   1   4   8       4813.03       4358.65        71.74 o                         
   2   4   8       2209.19       1868.87        42.89 o                         
   3   4   8        965.50        937.56        35.63 o                         
   4   4   8       6952.01       7163.13       120.12 o                         
   5   4   8       2576.92       2721.01        76.78 o                         
   6   4   8       1279.00       1187.09        34.71 o                         
   7   4   8       2220.09       2200.24        51.01 o                         
   8   4   8       2436.47       2880.37       107.68 o                         
   9   4   8        588.12        622.78        42.65 o                         
  10   4   8         26.60         75.90        30.89 o                         
  11   4   8       1309.77       1311.00        54.35 o                         
  12   4   8        292.08        269.29        38.11 o                         
  13   4   8         57.06        111.10        45.37 o                         
  14   4   8        110.92        138.50        62.74 o                         
   1   5   8         15.14         41.97        17.06 o                         
   2   5   8          0.42          9.76        16.96 o                         
   3   5   8         72.96         58.41        18.63 o                         
   4   5   8         63.97         31.66        18.35 o                         
   5   5   8        268.08        382.80        46.34 o                         
   6   5   8         54.98         66.67        21.38 o                         
   7   5   8        100.12        112.08        25.41 o                         
   8   5   8        469.10        472.32        36.01 o                         
   9   5   8        456.01        548.72        68.97 o                         
  10   5   8         11.19         20.35        32.05 o                         
  11   5   8        178.84        186.51        39.97 o                         
  12   5   8        121.41        109.22        48.07 o                         
  13   5   8         36.56         24.82        48.08 o                         
   0   6   8        693.34        594.52        37.31 o                         
   1   6   8        105.18         81.16        19.83 o                         
   2   6   8       1428.97       1154.05        40.48 o                         
   3   6   8       7544.73       6997.34       122.31 o                         
   4   6   8        609.96        716.22        34.91 o                         
   5   6   8         36.93         49.57        21.84 o                         
   6   6   8        932.62        894.68        42.81 o                         
   7   6   8       1636.71       1601.57        54.85 o                         
   8   6   8        183.32        234.46        33.23 o                         
   9   6   8        611.85        542.79        44.28 o                         
  10   6   8        492.56        452.81        46.48 o                         
  11   6   8        275.56        253.13        52.67 o                         
  12   6   8          2.09         36.24        48.39 o                         
   1   7   8         50.30        101.62        22.60 o                         
   2   7   8        249.86        215.81        24.27 o                         
   3   7   8          2.91         39.97        23.02 o                         
   4   7   8         20.81         25.52        25.67 o                         
   5   7   8         21.88         53.04        28.89 o                         
   6   7   8         12.61         36.90        31.24 o                         
   7   7   8        411.39        410.87        43.43 o                         
   8   7   8        821.22        735.32        47.73 o                         
   9   7   8         29.79         85.67        39.46 o                         
  10   7   8         56.78         91.99        47.49 o                         
  11   7   8          3.56         65.32        52.19 o                         
   0   8   8        147.79        183.00        37.40 o                         
   1   8   8        908.94        871.25        39.29 o                         
   2   8   8       2813.52       2696.45        67.98 o                         
   3   8   8        872.96        855.29        41.11 o                         
   4   8   8        107.48        146.21        35.42 o                         
   5   8   8        595.12        578.86        52.22 o                         
   6   8   8       1923.25       1939.90        72.70 o                         
   7   8   8        327.17        302.16        45.09 o                         
   8   8   8         14.91         51.70        40.08 o                         
   9   8   8        362.98        325.13        54.13 o                         
  10   8   8        940.11        991.71        68.31 o                         
   1   9   8          1.23         47.95        32.72 o                         
   2   9   8        137.65        126.15        32.36 o                         
   3   9   8          3.42         34.56        39.54 o                         
   4   9   8         34.52        100.00        44.52 o                         
   5   9   8        120.87         76.11        40.31 o                         
   6   9   8        218.30        173.31        42.70 o                         
   7   9   8        299.12        246.13        46.67 o                         
   8   9   8        152.61        137.14        53.22 o                         
   0  10   8          4.98          7.86        61.89 o                         
   1  10   8         34.86         85.67        46.40 o                         
   2  10   8        819.73        677.76        59.04 o                         
   3  10   8        125.87         74.59        49.13 o                         
   4  10   8         17.99         56.73        53.86 o                         
   5  10   8          2.15         24.82        46.49 o                         
   1   0   9         39.42         36.12        15.02 o                         
   3   0   9        555.79        643.32        58.39 o                         
   5   0   9         13.23         19.42        32.16 o                         
   7   0   9       1400.56       1519.66        48.83 o                         
   9   0   9        316.00        487.92        57.83 o                         
  11   0   9         26.73         32.72        45.31 o                         
  13   0   9          6.96         32.95        52.04 o                         
   0   1   9      20488.62      19447.19       457.97 o                         
   1   1   9       1665.92       1527.35        29.89 o                         
   2   1   9          4.90         12.63        13.31 o                         
   3   1   9        619.46        540.14        21.66 o                         
   4   1   9      20485.72      19949.15       329.01 o                         
   5   1   9         94.76         67.50        16.33 o                         
   6   1   9         34.35         61.75        18.90 o                         
   7   1   9        320.35        325.50        23.50 o                         
   8   1   9       7796.28       7719.78       128.68 o                         
   9   1   9        354.07        430.20        42.37 o                         
  10   1   9       1016.96        913.75        50.83 o                         
  11   1   9         20.49         30.95        29.13 o                         
  12   1   9       1932.95       2029.34        70.61 o                         
  13   1   9          9.09         38.14        37.55 o                         
  14   1   9        868.01       1063.74        56.87 o                         
   1   2   9         21.87         38.76        17.92 o                         
   2   2   9        326.12        260.51        19.89 o                         
   4   2   9        622.92        543.60        29.75 o                         
   5   2   9         18.21         18.90        20.15 o                         
   6   2   9       1738.40       1664.54        45.49 o                         
   7   2   9         36.52         82.88        21.91 o                         
   8   2   9        402.15        390.67        28.17 o                         
   9   2   9          1.41         24.97        26.63 o                         
  10   2   9        361.44        305.58        31.28 o                         
  11   2   9        243.59        192.73        33.59 o                         
  12   2   9         14.05         51.97        31.42 o                         
  13   2   9        330.30        376.36        46.66 o                         
  14   2   9         21.49         62.16        43.40 o                         
   0   3   9      21925.27      20673.20       583.12 o                         
   1   3   9         55.76         44.76        14.92 o                         
   2   3   9        809.87        760.68        26.40 o                         
   3   3   9       1391.33       1411.49        38.88 o                         
   4   3   9       7101.44       7311.03       117.51 o                         
   5   3   9        797.70        812.27        32.24 o                         
   6   3   9       2021.07       1998.62        49.60 o                         
   7   3   9        128.96        188.47        28.24 o                         
   8   3   9       5203.98       5004.07        97.02 o                         
   9   3   9        633.04        723.31        55.27 o                         
  10   3   9         78.35        156.56        30.04 o                         
  11   3   9        626.56        604.66        40.41 o                         
  12   3   9       2001.23       2268.69        73.85 o                         
  13   3   9        213.51        305.53        45.67 o                         
  14   3   9         71.05        214.95        55.09 o                         
   1   4   9         41.05         44.31        18.03 o                         
   2   4   9        841.85        752.31        29.14 o                         
   3   4   9          1.50         69.63        21.02 o                         
   4   4   9        579.20        649.61        32.36 o                         
   5   4   9        455.81        521.52        27.97 o                         
   6   4   9        173.98        112.35        23.22 o                         
   7   4   9        342.98        327.14        28.86 o                         
   8   4   9        337.48        306.06        30.67 o                         
   9   4   9          1.29         59.81        28.68 o                         
  10   4   9         55.23        138.29        35.36 o                         
  11   4   9        484.23        505.20        42.56 o                         
  12   4   9         16.40         53.72        37.49 o                         
  13   4   9          3.93         36.33        47.21 o                         
   0   5   9       1063.66       1249.82        69.19 o                         
   1   5   9       1769.50       1646.83        44.79 o                         
   2   5   9        147.26        170.37        23.95 o                         
   3   5   9       2737.98       2498.91        54.26 o                         
   4   5   9       3534.75       4071.97       151.09 o                         
   5   5   9        905.63        809.54        38.03 o                         
   6   5   9          7.95         65.03        26.09 o                         
   7   5   9       1358.16       1328.57        45.95 o                         
   8   5   9       3139.78       3225.73        85.00 o                         
   9   5   9        775.55        849.78        52.57 o                         
  10   5   9         11.98         46.00        35.43 o                         
  11   5   9       1200.32       1474.69        84.45 o                         
  12   5   9       2038.56       2144.63       102.65 o                         
  13   5   9         76.32        146.50       190.68 o                         
   1   6   9        303.68        242.21        25.91 o                         
   2   6   9         71.15         55.70        24.95 o                         
   3   6   9          2.56         93.39        26.62 o                         
   4   6   9          2.00         20.70        22.99 o                         
   5   6   9        226.99        191.03        28.90 o                         
   6   6   9          0.34         25.49        29.09 o                         
   7   6   9          5.83         38.23        31.69 o                         
   8   6   9        669.63        662.90        42.71 o                         
   9   6   9        533.88        548.73        54.68 o                         
  10   6   9        353.50        352.07        51.32 o                         
  11   6   9         97.83        158.73        60.23 o                         
  12   6   9         80.16         32.38        60.54 o                         
   0   7   9       9180.25       8965.32       240.27 o                         
   1   7   9       1996.57       1835.49        53.76 o                         
   2   7   9        700.21        588.63        44.15 o                         
   3   7   9       1768.99       1640.49        53.22 o                         
   4   7   9       3599.90       3853.42       110.79 o                         
   5   7   9        602.26        603.44        40.18 o                         
   6   7   9          6.31         14.41        31.81 o                         
   7   7   9       3073.46       2952.99        89.11 o                         
   8   7   9        578.12        689.90        55.99 o                         
   9   7   9        149.40        239.09        51.15 o                         
  10   7   9         88.06        175.19        52.93 o                         
   1   8   9          1.45         63.44        32.14 o                         
   2   8   9          0.51         17.71        30.10 o                         
   3   8   9         11.17         21.70        33.29 o                         
   4   8   9          3.88         51.55        35.37 o                         
   5   8   9          6.75        158.78        52.45 o                         
   6   8   9        110.33        140.47        46.01 o                         
   7   8   9        155.63        133.63        52.80 o                         
   8   8   9         43.54         97.18        52.20 o                         
   9   8   9          4.97         25.12        53.07 o                         
   0   9   9        293.60        398.39        58.84 o                         
   1   9   9        436.10        414.81        42.42 o                         
   2   9   9        617.62        588.57        47.05 o                         
   3   9   9        857.23        871.78        60.16 o                         
   4   9   9        764.21        918.41        57.20 o                         
   5   9   9        517.20        431.14        57.03 o                         
   6   9   9        657.94        526.70        55.80 o                         
   7   9   9        538.42        485.54        61.70 o                         
   1  10   9        100.82        102.36        49.13 o                         
   2  10   9          3.47         54.02        47.27 o                         
   3  10   9         12.11         28.37        50.79 o                         
   0   0  10       8727.36       9138.34       303.98 o                         
   2   0  10       4981.53       4374.91       151.81 o                         
   4   0  10        708.64        734.20        49.53 o                         
   6   0  10       1589.95       1521.24        57.50 o                         
   8   0  10        161.31        108.12        39.34 o                         
  10   0  10       1003.09       1084.90        64.70 o                         
  12   0  10        134.17        328.17        56.85 o                         
  14   0  10        401.45        526.17        72.21 o                         
   1   1  10        241.55        294.99        18.68 o                         
   2   1  10         58.30         39.73        19.98 o                         
   3   1  10         50.06         83.78        18.68 o                         
   4   1  10          1.11          6.49        18.79 o                         
   5   1  10       1038.13        959.78        34.67 o                         
   6   1  10        358.93        289.46        26.70 o                         
   7   1  10         24.48         74.29        25.90 o                         
   8   1  10        214.47        123.53        28.07 o                         
   9   1  10       1112.57        994.42        40.79 o                         
  10   1  10          2.52         13.71        29.60 o                         
  11   1  10          9.21        134.71        42.32 o                         
  12   1  10         12.45         47.86        36.79 o                         
  13   1  10        198.67        170.24        42.29 o                         
  14   1  10         56.39         23.51       130.81 o                         
   0   2  10         57.20         54.52        29.18 o                         
   1   2  10       1004.39       1030.60        39.07 o                         
   2   2  10       8360.45       8297.95       137.59 o                         
   3   2  10        955.73       1015.73        38.49 o                         
   4   2  10       2634.46       2482.95        54.60 o                         
   5   2  10        422.20        434.94        28.82 o                         
   6   2  10       8023.69       7761.21       150.60 o                         
   7   2  10        161.56        162.41        26.80 o                         
   8   2  10       1085.55       1038.45        37.62 o                         
   9   2  10        393.82        402.09        39.50 o                         
  10   2  10       1138.13       1166.94        51.74 o                         
  11   2  10         42.46         46.53        33.37 o                         
  12   2  10        443.07        451.38        44.31 o                         
  13   2  10         58.80         25.67        44.42 o                         
   1   3  10        208.79        229.78        24.28 o                         
   2   3  10        920.67        903.99        32.07 o                         
   3   3  10         33.64        108.67        21.51 o                         
   4   3  10        335.66        372.21        25.68 o                         
   5   3  10        366.06        318.57        26.30 o                         
   6   3  10        574.40        465.56        30.33 o                         
   7   3  10        201.57        242.24        27.84 o                         
   8   3  10        868.84        713.90        38.45 o                         
   9   3  10          7.03         56.12        29.67 o                         
  10   3  10          3.12         32.14        30.63 o                         
  11   3  10        146.56        218.46        54.40 o                         
  12   3  10         14.59         55.99        37.25 o                         
  13   3  10        366.96        319.14        51.31 o                         
   0   4  10       2028.05       1904.90        72.85 o                         
   1   4  10         44.15        111.36        24.53 o                         
   2   4  10        950.79        840.01        35.47 o                         
   3   4  10       1186.29       1236.20        44.67 o                         
   4   4  10       2132.25       2047.72        52.28 o                         
   5   4  10        377.20        374.68        28.15 o                         
   6   4  10       1448.53       1388.48        42.33 o                         
   7   4  10         11.88         49.01        27.91 o                         
   8   4  10        731.30        671.45        52.62 o                         
   9   4  10       1002.27        966.99        44.16 o                         
  10   4  10         51.78         52.00        35.59 o                         
  11   4  10        361.58        343.86        40.96 o                         
  12   4  10         38.37         56.77        40.47 o                         
   1   5  10         59.83         40.19        22.98 o                         
   2   5  10        212.65        238.43        27.34 o                         
   3   5  10          0.76         71.39        25.84 o                         
   4   5  10          1.51         14.43        24.74 o                         
   5   5  10        548.37        525.29        30.96 o                         
   6   5  10          7.68         47.61        28.30 o                         
   7   5  10         67.00         57.07        29.93 o                         
   8   5  10        276.52        224.11        35.74 o                         
   9   5  10        340.56        275.03        37.58 o                         
  10   5  10        122.48        107.51        39.47 o                         
  11   5  10         25.15         49.18        43.28 o                         
  12   5  10         28.58        109.08        48.10 o                         
   0   6  10       3418.01       3165.18       155.74 o                         
   1   6  10       1825.56       1759.48        76.09 o                         
   2   6  10        856.37        793.77        40.15 o                         
   3   6  10        867.50        931.45        76.55 o                         
   4   6  10       2747.23       2636.59        63.78 o                         
   5   6  10        811.71        732.66        42.69 o                         
   6   6  10        469.36        453.77        41.98 o                         
   7   6  10        187.06        145.04        38.33 o                         
   8   6  10       1921.32       1937.38        67.59 o                         
   9   6  10        929.48        977.17        59.98 o                         
  10   6  10        257.95        201.25        46.20 o                         
  11   6  10         72.79        105.24        46.40 o                         
   1   7  10          3.01         22.23        28.31 o                         
   2   7  10         51.12         47.35        28.36 o                         
   3   7  10          7.32         42.02        31.26 o                         
   4   7  10         84.03        130.11        37.79 o                         
   5   7  10         12.25         40.48        35.98 o                         
   6   7  10         80.33        115.75        39.78 o                         
   7   7  10        186.95        210.81        48.49 o                         
   8   7  10         35.38         51.83        46.12 o                         
   9   7  10         18.09         66.34        47.07 o                         
   0   8  10       1604.34       1556.13        72.28 o                         
   1   8  10          9.81         60.28        33.53 o                         
   2   8  10        191.09        150.55        35.64 o                         
   3   8  10          4.87        121.05        40.33 o                         
   4   8  10       1549.91       1465.62        67.38 o                         
   5   8  10        140.30        108.65        44.49 o                         
   6   8  10         24.65         54.33        45.80 o                         
   7   8  10          0.20         29.60        48.42 o                         
   8   8  10        748.03        908.10       228.81 o                         
   1   9  10         76.56         59.00        44.50 o                         
   2   9  10        317.82        351.78        48.95 o                         
   3   9  10         53.02         47.50        45.38 o                         
   4   9  10         17.85         96.21        48.95 o                         
   5   9  10         26.12         86.93        49.21 o                         
   3   0  11         88.58         53.57        42.14 o                         
   5   0  11         10.99         37.41        34.51 o                         
   7   0  11        521.90        636.56        47.43 o                         
   9   0  11         70.45         30.53        42.19 o                         
  11   0  11         20.20         64.08        54.03 o                         
  13   0  11        210.31        227.31        62.50 o                         
   0   1  11        545.03        488.26        44.82 o                         
   1   1  11        560.02        705.63        33.41 o                         
   2   1  11      10242.25       9078.58       169.54 o                         
   3   1  11        205.30        192.37        28.57 o                         
   4   1  11        306.51        287.33        26.53 o                         
   5   1  11         79.61         75.07        24.62 o                         
   6   1  11       6307.35       6373.23       115.47 o                         
   7   1  11         31.69         55.89        28.28 o                         
   8   1  11        254.74        295.83        30.68 o                         
   9   1  11         82.50         52.40        32.65 o                         
  10   1  11       3391.48       3697.60        87.62 o                         
  11   1  11          0.79         43.20        37.51 o                         
  12   1  11          8.13         51.71        39.74 o                         
  13   1  11        809.09        636.60        52.44 o                         
   1   2  11       1673.33       1680.45        73.04 o                         
   2   2  11        424.61        417.57        33.44 o                         
   3   2  11        163.42        178.31        27.61 o                         
   4   2  11       1035.48        952.17        64.06 o                         
   5   2  11        196.35        184.98        27.23 o                         
   6   2  11        182.83        199.79        29.04 o                         
   7   2  11        879.40        795.10        36.98 o                         
   8   2  11        183.80        161.87        32.57 o                         
   9   2  11        310.18        287.31        40.74 o                         
  10   2  11          0.18         40.11        34.99 o                         
  11   2  11         28.55         46.30        35.89 o                         
  12   2  11          0.97         64.86        39.63 o                         
   0   3  11       2149.19       1869.03        90.64 o                         
   1   3  11       3439.77       3176.72        79.78 o                         
   2   3  11       8986.40       8897.36       180.84 o                         
   3   3  11         12.16         40.71        24.21 o                         
   4   3  11         16.93         47.10        24.76 o                         
   5   3  11       2223.81       1919.32        55.10 o                         
   6   3  11       3832.25       3859.42        89.40 o                         
   7   3  11        535.62        445.18        36.05 o                         
   8   3  11          9.68         30.36        30.78 o                         
   9   3  11        227.60        271.01        35.69 o                         
  10   3  11       2445.83       2376.49        85.89 o                         
  11   3  11        187.03        278.67        44.89 o                         
  12   3  11        376.95        459.85        53.78 o                         
   1   4  11         55.83        354.86       123.39 o                         
   2   4  11        102.02        162.37        27.52 o                         
   3   4  11         42.88         81.39        26.74 o                         
   4   4  11          4.22         25.61        26.69 o                         
   5   4  11          5.72         29.01        26.50 o                         
   6   4  11          9.19         31.68        29.57 o                         
   7   4  11          9.55         15.35        31.06 o                         
   8   4  11        380.39        352.88        38.85 o                         
   9   4  11        380.11        389.33        44.72 o                         
  10   4  11          7.27         23.49        39.84 o                         
  11   4  11          2.68         20.42        41.64 o                         
   0   5  11        330.44        262.48        44.01 o                         
   1   5  11       1102.79        949.33        42.57 o                         
   2   5  11       9889.63       9824.80       163.42 o                         
   3   5  11        493.41        429.10        33.25 o                         
   4   5  11         48.63         37.80        28.67 o                         
   5   5  11       1329.80       1187.13        47.84 o                         
   6   5  11       2329.90       2478.68        91.08 o                         
   7   5  11        736.17        661.92        47.24 o                         
   8   5  11        132.08        177.05        42.09 o                         
   9   5  11        431.74        436.71        47.41 o                         
  10   5  11        778.53        809.17        94.08 o                         
  11   5  11        329.78        280.14       192.27 o                         
   1   6  11         90.40        132.00        31.78 o                         
   2   6  11         18.45         37.19        29.31 o                         
   3   6  11         49.37         24.71        29.93 o                         
   4   6  11          0.06         15.21        31.42 o                         
   5   6  11        226.32        164.13        37.26 o                         
   6   6  11        433.06        502.36        43.15 o                         
   7   6  11         14.12         53.55        38.70 o                         
   8   6  11         32.78         51.27        39.57 o                         
   9   6  11        210.71        136.26        50.39 o                         
  10   6  11        428.98        206.57       219.28 o                         
   0   7  11        244.95        193.81        46.58 o                         
   1   7  11        690.97        624.11        40.86 o                         
   2   7  11        267.66        381.95        37.27 o                         
   3   7  11        968.67        821.97        49.37 o                         
   4   7  11        213.51        280.69        40.98 o                         
   5   7  11        811.17        787.06        68.81 o                         
   6   7  11        887.33        968.95        57.13 o                         
   7   7  11        368.81        431.72        54.29 o                         
   8   7  11        406.86        355.78        66.87 o                         
   1   8  11          2.94         48.60        36.19 o                         
   2   8  11         11.52         18.49        38.95 o                         
   3   8  11        104.88        156.99        41.30 o                         
   4   8  11          4.05         42.97        40.82 o                         
   5   8  11          1.73         45.31        46.40 o                         
   6   8  11         14.44         34.08        49.43 o                         
   0   9  11         25.82         47.37        58.99 o                         
   1   9  11       1475.86       1458.75        68.21 o                         
   2   9  11        291.21        357.02       132.07 o                         
   0   0  12       8099.52       7581.03       333.14 o                         
   2   0  12       1439.74       1687.62        71.09 o                         
   4   0  12       1833.86       1803.35        85.58 o                         
   6   0  12        249.55        409.87        65.41 o                         
   8   0  12        655.06        560.39        66.90 o                         
  10   0  12        129.00        208.60        58.16 o                         
  12   0  12         24.39         37.78        59.60 o                         
   1   1  12         84.25         79.12        29.00 o                         
   2   1  12          3.26         18.15        27.91 o                         
   3   1  12         52.35         81.88        29.29 o                         
   4   1  12         28.11         23.76        27.12 o                         
   5   1  12        190.62        117.99        30.34 o                         
   6   1  12        496.78        472.76        36.55 o                         
   7   1  12          8.83         25.22        28.71 o                         
   8   1  12         13.02         40.42        31.06 o                         
   9   1  12          3.28         52.87        35.25 o                         
  10   1  12          5.64         21.60        39.64 o                         
  11   1  12        207.75        204.86        43.36 o                         
  12   1  12         64.06        104.18        61.67 o                         
   0   2  12         57.23         88.25        41.89 o                         
   1   2  12         15.31        151.92        43.36 o                         
   2   2  12        892.09        988.22        44.19 o                         
   3   2  12         43.69         61.90        28.43 o                         
   4   2  12        473.97        375.83        39.38 o                         
   5   2  12          6.98         47.98        29.76 o                         
   6   2  12        794.86        882.31        50.05 o                         
   7   2  12        563.30        481.32        36.35 o                         
   8   2  12        307.33        347.32        37.77 o                         
   9   2  12        218.21        211.90        40.33 o                         
  10   2  12        427.27        476.90        45.29 o                         
  11   2  12        341.85        371.54        46.52 o                         
   1   3  12         75.41         49.37        28.47 o                         
   2   3  12         29.73         50.00        29.16 o                         
   3   3  12        184.02        121.73        29.94 o                         
   4   3  12        181.12        131.80        30.38 o                         
   5   3  12          7.36         36.71        29.38 o                         
   6   3  12         25.04         23.21        30.67 o                         
   7   3  12        343.62        314.11        38.18 o                         
   8   3  12         21.93         45.97        36.65 o                         
   9   3  12         30.06         37.34        35.55 o                         
  10   3  12        250.84        187.80        42.83 o                         
  11   3  12          6.33         27.36        42.37 o                         
   0   4  12       1630.33       1407.59        85.14 o                         
   1   4  12        708.34        872.70        40.81 o                         
   2   4  12       1824.71       1973.37        56.81 o                         
   3   4  12        324.42        334.69        34.72 o                         
   4   4  12        987.74       1051.82        46.18 o                         
   5   4  12        175.88        205.89        33.49 o                         
   6   4  12       1461.31       1714.62        64.26 o                         
   7   4  12        345.20        303.83        40.89 o                         
   8   4  12        240.11        244.94        41.19 o                         
   9   4  12         40.11         56.40        41.20 o                         
  10   4  12        224.27        253.77        51.82 o                         
   1   5  12         24.68         35.30        29.11 o                         
   2   5  12          3.16         32.66        31.08 o                         
   3   5  12         26.85         41.88        30.27 o                         
   4   5  12         17.44         37.35        31.90 o                         
   5   5  12        142.61        110.05        36.72 o                         
   6   5  12         73.00         68.95        37.16 o                         
   7   5  12          3.44         23.45        40.19 o                         
   8   5  12         92.62        129.45        44.97 o                         
   9   5  12          7.74         40.60        41.62 o                         
   0   6  12         27.81         93.82        47.03 o                         
   1   6  12          8.42         63.72        31.86 o                         
   2   6  12       1408.84       1425.33        55.32 o                         
   3   6  12         32.43         49.97        31.04 o                         
   4   6  12        106.89        132.18        36.45 o                         
   5   6  12         98.67        119.41        45.76 o                         
   6   6  12       1012.11       1077.70        61.43 o                         
   7   6  12         20.10         51.24        43.34 o                         
   8   6  12         13.81         41.87        44.06 o                         
   1   7  12         62.37         33.20        34.03 o                         
   2   7  12         55.47         73.05        38.72 o                         
   3   7  12         61.13         72.37        40.83 o                         
   4   7  12         17.44         45.42        40.64 o                         
   5   7  12         40.26         74.19        42.70 o                         
   6   7  12          8.43         46.40        43.47 o                         
   0   8  12         11.68         31.60        58.95 o                         
   1   8  12         56.07         57.04        44.33 o                         
   2   8  12       1248.18       1309.74        68.27 o                         
   3   8  12        123.42         67.74        43.19 o                         
   1   0  13        333.40        589.39       265.28 o                         
   3   0  13        258.48        280.49        46.20 o                         
   5   0  13        320.54        362.19        77.35 o                         
   7   0  13        896.45        781.74        62.93 o                         
   9   0  13        129.37        138.98        66.33 o                         
   0   1  13       4960.82       4899.28       153.73 o                         
   1   1  13        102.00        156.36        31.99 o                         
   2   1  13         33.23        125.98        32.54 o                         
   3   1  13        201.01        170.07        33.43 o                         
   4   1  13       5890.71       5576.89       124.56 o                         
   5   1  13         51.61         28.49        31.39 o                         
   6   1  13         80.99         60.41        33.82 o                         
   7   1  13          2.13         34.05        33.03 o                         
   8   1  13       2212.98       2138.65        75.13 o                         
   9   1  13        478.13        515.62        48.74 o                         
  10   1  13        157.42        221.13        48.85 o                         
   1   2  13        187.80        529.59        85.14 o                         
   2   2  13          1.09          7.34        31.40 o                         
   3   2  13        166.69        151.49        34.20 o                         
   4   2  13        155.11        153.74        34.79 o                         
   5   2  13         69.12         99.50        32.99 o                         
   6   2  13        289.69        322.40        41.14 o                         
   7   2  13        126.18         90.55        38.80 o                         
   8   2  13        138.95        103.58        38.44 o                         
   9   2  13        196.05        170.54        42.27 o                         
  10   2  13         14.53         55.88        40.30 o                         
   0   3  13       4450.33       4334.59       143.59 o                         
   1   3  13        180.90        141.81        35.57 o                         
   2   3  13         26.53         90.87        33.68 o                         
   3   3  13        311.42        280.44        37.33 o                         
   4   3  13       3718.45       3695.08        90.00 o                         
   5   3  13        298.11        279.36        37.94 o                         
   6   3  13         16.30         28.89        38.49 o                         
   7   3  13        191.92        213.10        42.02 o                         
   8   3  13       1745.84       1738.71        73.43 o                         
   9   3  13         51.94         44.72        40.60 o                         
  10   3  13         51.84        154.92       195.44 o                         
   1   4  13         86.05         87.30        35.32 o                         
   2   4  13         15.68         35.52        34.21 o                         
   3   4  13         32.06         29.79        33.82 o                         
   4   4  13         38.64         68.60        38.21 o                         
   5   4  13          4.69         53.73        36.24 o                         
   6   4  13        110.62         81.08        38.27 o                         
   7   4  13        198.19        173.11        40.52 o                         
   8   4  13         19.11         34.69        44.82 o                         
   9   4  13         13.64         42.53        44.02 o                         
   0   5  13       1038.12       1233.72        77.88 o                         
   1   5  13        913.64        908.55        46.86 o                         
   2   5  13         50.16         57.87        38.86 o                         
   3   5  13        404.91        375.94        40.05 o                         
   4   5  13       1082.50       1116.41        73.15 o                         
   5   5  13        218.94        253.67        44.02 o                         
   6   5  13        121.42         74.62        43.53 o                         
   7   5  13       1280.04       1229.37        82.44 o                         
   8   5  13       1221.86       1384.63        75.90 o                         
   1   6  13         12.58         85.37        39.79 o                         
   2   6  13         12.81         45.90        36.21 o                         
   3   6  13          5.60         39.07        39.13 o                         
   4   6  13         96.71         54.50        45.05 o                         
   5   6  13        135.75        150.40        47.00 o                         
   6   6  13         18.08         15.67        46.34 o                         
   0   7  13       2387.19       2529.33       109.38 o                         
   1   7  13        548.63        600.01        54.13 o                         
   2   7  13        725.34        636.66        56.56 o                         
   3   7  13        469.89        382.33        52.49 o                         
   4   7  13        667.86         78.81       163.66 o                         
   0   0  14       1981.75       2095.58       149.99 o                         
   2   0  14       1300.33       1148.69        75.30 o                         
   4   0  14        982.61       1099.86        74.27 o                         
   6   0  14        478.54        583.74        60.16 o                         
   8   0  14        975.97       1072.68        86.82 o                         
   1   1  14       1069.18       1007.66        49.02 o                         
   2   1  14        469.01        523.54        41.28 o                         
   3   1  14        466.11        490.27        42.30 o                         
   4   1  14          0.08         38.77        35.98 o                         
   5   1  14         75.93         61.74        35.95 o                         
   6   1  14          0.58         47.24        36.63 o                         
   7   1  14          1.73         26.96        37.05 o                         
   8   1  14        222.82        230.94        43.39 o                         
   9   1  14         35.10         46.85        49.95 o                         
   0   2  14       4152.94       4519.54       143.80 o                         
   1   2  14          0.94         46.46        34.65 o                         
   2   2  14       1763.73       1546.62        60.19 o                         
   3   2  14         81.33        143.11        37.20 o                         
   4   2  14       1500.71       1457.15        58.31 o                         
   5   2  14          1.04         38.46        36.23 o                         
   6   2  14        163.76        203.80        39.89 o                         
   7   2  14         26.51        101.19        42.17 o                         
   8   2  14        455.01        555.75        49.91 o                         
   1   3  14          1.08        104.56        36.93 o                         
   2   3  14         68.51        123.05        37.17 o                         
   3   3  14        179.26        168.00        38.65 o                         
   4   3  14          0.20         73.31        35.75 o                         
   5   3  14         14.00         39.82        36.53 o                         
   6   3  14         14.18         52.73        39.91 o                         
   7   3  14         35.48         86.33        43.65 o                         
   8   3  14         22.38         35.64        41.77 o                         
   0   4  14       1318.29       1415.74        85.55 o                         
   1   4  14         67.14        127.62        38.59 o                         
   2   4  14        193.06        192.91        39.28 o                         
   3   4  14         44.01        119.75        38.58 o                         
   4   4  14        861.50       1013.47        56.24 o                         
   5   4  14          1.93         37.35        41.74 o                         
   6   4  14         86.41        101.56        42.52 o                         
   7   4  14         91.19        153.55        44.53 o                         
   1   5  14          2.32         23.14        36.94 o                         
   2   5  14         23.58         48.24        41.97 o                         
   3   5  14        247.92        183.23        41.87 o                         
   4   5  14        132.03        145.74        45.83 o                         
   5   5  14         17.77         33.10        42.90 o                         
   0   6  14        845.34       1018.53        78.09 o                         
   1   6  14        171.20        191.93        44.91 o                         
   2   6  14        138.70        122.11        40.80 o                         
   3   6  14        661.83        707.84        67.09 o                         
   1   0  15         44.90        107.60        53.08 o                         
   3   0  15        581.69        666.06       182.08 o                         
   5   0  15         56.82        116.48        59.30 o                         
   7   0  15         47.49         61.44        57.36 o                         
   0   1  15          3.75         30.59        53.45 o                         
   1   1  15        162.96        104.43        39.75 o                         
   2   1  15       1537.36       1502.43        74.13 o                         
   3   1  15          7.12         31.72        37.24 o                         
   4   1  15         72.95         84.45        39.27 o                         
   5   1  15        108.58        123.95        39.02 o                         
   6   1  15       1816.34       1966.32        68.73 o                         
   7   1  15         12.70         74.81        59.10 o                         
   1   2  15          1.53         67.97        38.81 o                         
   2   2  15        127.34        159.36        39.70 o                         
   3   2  15        347.74        323.22        43.11 o                         
   4   2  15          4.35         27.29        37.96 o                         
   5   2  15        161.99        123.74        40.44 o                         
   6   2  15         18.31          9.76        40.81 o                         
   0   3  15         19.43         37.43        54.71 o                         
   1   3  15        174.29        127.79        40.30 o                         
   2   3  15       1796.44       1940.08        71.49 o                         
   3   3  15          6.41         25.90        38.83 o                         
   4   3  15         48.98         68.50        40.49 o                         
   5   3  15        201.82        219.63        49.21 o                         
   1   4  15         16.52         71.23        41.11 o                         
   2   4  15         87.77        167.01        42.80 o                         
   3   4  15         63.91        148.28        59.65 o                         
   4   4  15        100.54        110.94        51.27 o                         
   0   0  16        530.82        459.41       127.20 o                         
   2   0  16       1460.71       1815.76       107.32 o                         
   1   1  16         24.43         29.26        41.89 o                         
   2   1  16         38.20         82.34        40.94 o                         
   3   1  16          6.29         38.62        41.86 o                         
   0   2  16         58.39         65.71        58.33 o                         
   1   2  16         35.52         90.76        43.08 o                         
   2   2  16        274.13        358.32        46.48 o                         
                                                                                
